# Supplementary material for: A genus-level taxonomic review of primitively segmented spiders (Mesothelae, Liphistiidae)
Source: Zookeys. 2015 Mar 21;(488):121–51. doi: 10.3897/zookeys.488.8726 (PMC4389128; doi:10.3897/zookeys.488.8726)
Supplement: XML Treatment for Mesothelae [file zookeys.488.8726-treatment1.xml]

<!DOCTYPE tp:taxon-treatment
  PUBLIC "-//TaxonX//DTD Taxonomic Treatment Publishing DTD v0 20100105//EN" "tax-treatment-NSO.dtd">
<tp:taxon-treatment xmlns:tp="http://www.plazi.org/taxpub"><tp:treatment-meta><kwd-group><label>Taxon classification</label><kwd><named-content content-type="kingdom">Animalia</named-content></kwd><kwd><named-content content-type="order">Araneae</named-content></kwd><kwd><named-content content-type="family">Liphistiidae</named-content></kwd></kwd-group><mixed-citation publication-type="journal"><person-group><name><surname>Xu</surname><given-names>Xin</given-names></name><name><surname>Liu</surname><given-names>Fengxiang</given-names></name><name><surname>Chen</surname><given-names>Jian</given-names></name><name><surname>Ono</surname><given-names>Hirotsugu</given-names></name><name><surname>Li</surname><given-names>Daiqin</given-names></name><name><surname>Kuntner</surname><given-names>Matjaž</given-names></name></person-group><article-title>A genus-level taxonomic review of primitively segmented spiders (<tp:taxon-name><tp:taxon-name-part taxon-name-part-type="suborder">Mesothelae</tp:taxon-name-part></tp:taxon-name>, <tp:taxon-name><tp:taxon-name-part taxon-name-part-type="family">Liphistiidae</tp:taxon-name-part></tp:taxon-name>)</article-title><source>Zookeys</source><day>21</day><month>3</month><year>2015</year><volume>2015</volume><issue>488</issue><fpage>121</fpage><lpage>151</lpage><pub-id pub-id-type="doi">10.3897/zookeys.488.8726</pub-id></mixed-citation></tp:treatment-meta><tp:nomenclature><label>Suborder</label><tp:taxon-name>
                        <tp:taxon-name-part taxon-name-part-type="suborder">Mesothelae</tp:taxon-name-part>
                    </tp:taxon-name><tp:taxon-authority>Pocock, 1892</tp:taxon-authority></tp:nomenclature><tp:treatment-sec sec-type="Phylogenetic definition"><title>Phylogenetic definition</title><p><bold>(for details, see <xref ref-type="bibr" rid="B81">Xu et al. submitted</xref>).</bold> In the analysis of divergence times, we treated <tp:taxon-name><tp:taxon-name-part taxon-name-part-type="suborder">Mesothelae</tp:taxon-name-part></tp:taxon-name> as a stem group leading from the root of all spiders to the node-based clade <tp:taxon-name><tp:taxon-name-part taxon-name-part-type="family">Liphistiidae</tp:taxon-name-part></tp:taxon-name>. Therefore, <tp:taxon-name><tp:taxon-name-part taxon-name-part-type="suborder">Mesothelae</tp:taxon-name-part></tp:taxon-name> accommodates the fossil genus <italic><tp:taxon-name><tp:taxon-name-part taxon-name-part-type="genus">Palaeothele</tp:taxon-name-part></tp:taxon-name></italic> Selden, 2000, which does not share one of the synapomorphies of <tp:taxon-name><tp:taxon-name-part taxon-name-part-type="family">Liphistiidae</tp:taxon-name-part></tp:taxon-name> (single row of teeth on cheliceral fang groove). Although the morphological diagnosis resembles that of <tp:taxon-name><tp:taxon-name-part taxon-name-part-type="family">Liphistiidae</tp:taxon-name-part></tp:taxon-name>, <tp:taxon-name><tp:taxon-name-part taxon-name-part-type="suborder">Mesothelae</tp:taxon-name-part></tp:taxon-name> is inclusive of <tp:taxon-name><tp:taxon-name-part taxon-name-part-type="family">Liphistiidae</tp:taxon-name-part></tp:taxon-name> but the two groups are phylogenetically not identical.</p></tp:treatment-sec><tp:treatment-sec sec-type="Composition"><title>Composition.</title><p><tp:taxon-name><tp:taxon-name-part taxon-name-part-type="suborder">Mesothelae</tp:taxon-name-part></tp:taxon-name> includes the crown group <tp:taxon-name><tp:taxon-name-part taxon-name-part-type="family">Liphistiidae</tp:taxon-name-part></tp:taxon-name> with extant species from East and Southeast Asia, and the fossil <italic><tp:taxon-name><tp:taxon-name-part taxon-name-part-type="genus">Palaeothele</tp:taxon-name-part> <tp:taxon-name-part taxon-name-part-type="species">montceauensis</tp:taxon-name-part></tp:taxon-name></italic> (<xref ref-type="bibr" rid="B64">Selden 1996a</xref>, <xref ref-type="bibr" rid="B65">b</xref>) from the Upper Carboniferous of Montceau-les-Mines, France around 295 Ma.</p></tp:treatment-sec><ref-list><ref id="B81"><mixed-citation xmlns:xlink="http://www.w3.org/1999/xlink" xlink:type="simple"><person-group><name name-style="western"><surname>Xu</surname><given-names>X</given-names></name><name name-style="western"><surname>Liu</surname><given-names>FX</given-names></name><name name-style="western"><surname>Cheng</surname><given-names>R-C</given-names></name><name name-style="western"><surname>Chen</surname><given-names>J</given-names></name><name name-style="western"><surname>Xu</surname><given-names>X</given-names></name><name name-style="western"><surname>Zhang</surname><given-names>ZS</given-names></name><name name-style="western"><surname>Ono</surname><given-names>H</given-names></name><name name-style="western"><surname>Pham</surname><given-names>DS</given-names></name><name name-style="western"><surname>Norma-Rashid</surname><given-names>Y</given-names></name><name name-style="western"><surname>Arnedo</surname><given-names>MA</given-names></name><name name-style="western"><surname>Kuntner</surname><given-names>M</given-names></name><name name-style="western"><surname>Li</surname><given-names>D</given-names></name></person-group> (<year>submitted</year>) <article-title>Extant primitively segmented spiders have recently diversified from an ancient lineage.</article-title><source>Proceedings of the Royal Society of London B</source>.</mixed-citation></ref><ref id="B64"><mixed-citation xmlns:xlink="http://www.w3.org/1999/xlink" xlink:type="simple"><person-group><name name-style="western"><surname>Selden</surname><given-names>PA</given-names></name></person-group> (<year>1996a</year>) <article-title>Fossil mesothele spiders.</article-title><source>Nature</source><volume>379</volume>: <fpage>498</fpage>–<lpage>99</lpage>. doi: <ext-link ext-link-type="doi" xlink:href="10.1038/379498b0" xlink:type="simple">10.1038/379498b0</ext-link></mixed-citation></ref><ref id="B65"><mixed-citation xmlns:xlink="http://www.w3.org/1999/xlink" xlink:type="simple"><person-group><name name-style="western"><surname>Selden</surname><given-names>PA</given-names></name></person-group> (<year>1996b</year>) <article-title>First fossil mesothele spider, from the Carboniferous of France.</article-title><source>Revue suisse de Zoologie</source><volume>2</volume>: <fpage>585</fpage>–<lpage>96</lpage>.</mixed-citation></ref></ref-list></tp:taxon-treatment>
