# Supplementary material for: A genus-level taxonomic review of primitively segmented spiders (Mesothelae, Liphistiidae)
Source: Zookeys. 2015 Mar 21;(488):121–51. doi: 10.3897/zookeys.488.8726 (PMC4389128; doi:10.3897/zookeys.488.8726)
Supplement: XML Treatment for Liphistiidae [file zookeys.488.8726-treatment2.xml]

<!DOCTYPE tp:taxon-treatment
  PUBLIC "-//TaxonX//DTD Taxonomic Treatment Publishing DTD v0 20100105//EN" "tax-treatment-NSO.dtd">
<tp:taxon-treatment xmlns:tp="http://www.plazi.org/taxpub"><tp:treatment-meta><kwd-group><label>Taxon classification</label><kwd><named-content content-type="kingdom">Animalia</named-content></kwd><kwd><named-content content-type="order">Araneae</named-content></kwd><kwd><named-content content-type="family">Liphistiidae</named-content></kwd></kwd-group><mixed-citation publication-type="journal"><person-group><name><surname>Xu</surname><given-names>Xin</given-names></name><name><surname>Liu</surname><given-names>Fengxiang</given-names></name><name><surname>Chen</surname><given-names>Jian</given-names></name><name><surname>Ono</surname><given-names>Hirotsugu</given-names></name><name><surname>Li</surname><given-names>Daiqin</given-names></name><name><surname>Kuntner</surname><given-names>Matjaž</given-names></name></person-group><article-title>A genus-level taxonomic review of primitively segmented spiders (<tp:taxon-name><tp:taxon-name-part taxon-name-part-type="suborder">Mesothelae</tp:taxon-name-part></tp:taxon-name>, <tp:taxon-name><tp:taxon-name-part taxon-name-part-type="family">Liphistiidae</tp:taxon-name-part></tp:taxon-name>)</article-title><source>Zookeys</source><day>21</day><month>3</month><year>2015</year><volume>2015</volume><issue>488</issue><fpage>121</fpage><lpage>151</lpage><pub-id pub-id-type="doi">10.3897/zookeys.488.8726</pub-id></mixed-citation></tp:treatment-meta><tp:nomenclature><label>Family</label><tp:taxon-name>
                        <tp:taxon-name-part taxon-name-part-type="family">Liphistiidae</tp:taxon-name-part>
                    </tp:taxon-name><tp:taxon-authority>Thorell, 1869</tp:taxon-authority></tp:nomenclature><tp:treatment-sec sec-type="Diagnosis"><title>Diagnosis.</title><p>Unlike all other extant spiders, <tp:taxon-name><tp:taxon-name-part taxon-name-part-type="family">Liphistiidae</tp:taxon-name-part></tp:taxon-name> possess tergites on all abdominal segments (Figure <xref ref-type="fig" rid="F3">3</xref>), their spinnerets are located in the middle of abdominal venter (Figure <xref ref-type="fig" rid="F3">4</xref>), and in addition to a narrow sternum they also possess another narrow ventral plate, the sternite, located adjacent to coxae IV (Figure <xref ref-type="fig" rid="F3">4</xref>).</p><fig id="F3" position="float" orientation="portrait"><label>Figures 3–4.</label><caption><p>General somatic morphology of <tp:taxon-name><tp:taxon-name-part taxon-name-part-type="family">Liphistiidae</tp:taxon-name-part></tp:taxon-name>. <bold>3</bold> Female <italic><tp:taxon-name><tp:taxon-name-part taxon-name-part-type="genus">Heptathela</tp:taxon-name-part> <tp:taxon-name-part taxon-name-part-type="species">yanbaruensis</tp:taxon-name-part></tp:taxon-name></italic> Haupt, 1983 (XUX-2014–038A) <bold>4</bold> Male <italic><tp:taxon-name><tp:taxon-name-part taxon-name-part-type="genus">Qiongthela</tp:taxon-name-part> <tp:taxon-name-part taxon-name-part-type="species">baishensis</tp:taxon-name-part></tp:taxon-name></italic> sp. n. (XUX-2012–087). BK = book lung, S = spinneret, SE = sternite, ST = sternum, TG = tergite.</p></caption><graphic xmlns:xlink="http://www.w3.org/1999/xlink" xlink:href="zookeys-488-121-g003.jpg" position="float" orientation="portrait" xlink:type="simple" id="oo_40340.jpg"/></fig></tp:treatment-sec><tp:treatment-sec sec-type="Description"><title>Description.</title><p>Medium to large sized ground dwelling and burrowing spiders, chelicerae with a single row of teeth, two pairs of book lungs (Figure <xref ref-type="fig" rid="F3">4</xref>), tibial spurs specialized as sense organs. Their ground burrows are closed with trapdoors, with or without additional concentric signal lines (Figure <xref ref-type="fig" rid="F2">2b, d, f, h, j, l, n, p</xref>).</p><p><bold>Composition.</bold> <italic><tp:taxon-name><tp:taxon-name-part taxon-name-part-type="genus">Ganthela</tp:taxon-name-part></tp:taxon-name></italic> Xu &amp; Kuntner, gen. n., <italic><tp:taxon-name><tp:taxon-name-part taxon-name-part-type="genus">Heptathela</tp:taxon-name-part></tp:taxon-name></italic> Kishida, 1923, <italic><tp:taxon-name><tp:taxon-name-part taxon-name-part-type="genus">Liphistius</tp:taxon-name-part></tp:taxon-name></italic> Schiödte, 1849, <italic><tp:taxon-name><tp:taxon-name-part taxon-name-part-type="genus">Qiongthela</tp:taxon-name-part></tp:taxon-name></italic> Xu &amp; Kuntner, gen. n., <italic><tp:taxon-name><tp:taxon-name-part taxon-name-part-type="genus">Ryuthela</tp:taxon-name-part></tp:taxon-name></italic> Haupt, 1983, <italic><tp:taxon-name><tp:taxon-name-part taxon-name-part-type="genus">Sinothela</tp:taxon-name-part></tp:taxon-name></italic> Haupt, 2003a, <italic><tp:taxon-name><tp:taxon-name-part taxon-name-part-type="genus">Songthela</tp:taxon-name-part></tp:taxon-name></italic> Ono, 2000, and <italic><tp:taxon-name><tp:taxon-name-part taxon-name-part-type="genus">Vinathela</tp:taxon-name-part></tp:taxon-name></italic> Ono, 2000.</p></tp:treatment-sec><tp:treatment-sec sec-type="Distribution"><title>Distribution.</title><p>China, Indonesia (Sumatra), Japan, Laos, Malaysia, Myanmar, Thailand and Vietnam.</p></tp:treatment-sec><tp:treatment-sec><!--Section generated to contain objects referenced in tp:taxon-treatment.--><fig id="F2" position="float" orientation="portrait"><label>Figure 2.</label><caption><p>A simplified genus level phylogeny derived from the summary tree in the accompanying paper (<xref ref-type="bibr" rid="B81">Xu et al. submitted</xref>), as the basis for newly proposed classification. Images on the right depict typical generic characteristics (female habitus and trapdoor).</p></caption><graphic xmlns:xlink="http://www.w3.org/1999/xlink" xlink:href="zookeys-488-121-g002.jpg" position="float" orientation="portrait" xlink:type="simple" id="oo_40339.jpg"/></fig></tp:treatment-sec><ref-list><ref id="B81"><mixed-citation xmlns:xlink="http://www.w3.org/1999/xlink" xlink:type="simple"><person-group><name name-style="western"><surname>Xu</surname><given-names>X</given-names></name><name name-style="western"><surname>Liu</surname><given-names>FX</given-names></name><name name-style="western"><surname>Cheng</surname><given-names>R-C</given-names></name><name name-style="western"><surname>Chen</surname><given-names>J</given-names></name><name name-style="western"><surname>Xu</surname><given-names>X</given-names></name><name name-style="western"><surname>Zhang</surname><given-names>ZS</given-names></name><name name-style="western"><surname>Ono</surname><given-names>H</given-names></name><name name-style="western"><surname>Pham</surname><given-names>DS</given-names></name><name name-style="western"><surname>Norma-Rashid</surname><given-names>Y</given-names></name><name name-style="western"><surname>Arnedo</surname><given-names>MA</given-names></name><name name-style="western"><surname>Kuntner</surname><given-names>M</given-names></name><name name-style="western"><surname>Li</surname><given-names>D</given-names></name></person-group> (<year>submitted</year>) <article-title>Extant primitively segmented spiders have recently diversified from an ancient lineage.</article-title><source>Proceedings of the Royal Society of London B</source>.</mixed-citation></ref></ref-list></tp:taxon-treatment>
