# Supplementary material for: A genus-level taxonomic review of primitively segmented spiders (Mesothelae, Liphistiidae)
Source: Zookeys. 2015 Mar 21;(488):121–51. doi: 10.3897/zookeys.488.8726 (PMC4389128; doi:10.3897/zookeys.488.8726)
Supplement: XML Treatment for Liphistiinae [file zookeys.488.8726-treatment3.xml]

<!DOCTYPE tp:taxon-treatment
  PUBLIC "-//TaxonX//DTD Taxonomic Treatment Publishing DTD v0 20100105//EN" "tax-treatment-NSO.dtd">
<tp:taxon-treatment xmlns:tp="http://www.plazi.org/taxpub"><tp:treatment-meta><kwd-group><label>Taxon classification</label><kwd><named-content content-type="kingdom">Animalia</named-content></kwd><kwd><named-content content-type="order">Araneae</named-content></kwd><kwd><named-content content-type="family">Liphistiidae</named-content></kwd></kwd-group><mixed-citation publication-type="journal"><person-group><name><surname>Xu</surname><given-names>Xin</given-names></name><name><surname>Liu</surname><given-names>Fengxiang</given-names></name><name><surname>Chen</surname><given-names>Jian</given-names></name><name><surname>Ono</surname><given-names>Hirotsugu</given-names></name><name><surname>Li</surname><given-names>Daiqin</given-names></name><name><surname>Kuntner</surname><given-names>Matjaž</given-names></name></person-group><article-title>A genus-level taxonomic review of primitively segmented spiders (<tp:taxon-name><tp:taxon-name-part taxon-name-part-type="suborder">Mesothelae</tp:taxon-name-part></tp:taxon-name>, <tp:taxon-name><tp:taxon-name-part taxon-name-part-type="family">Liphistiidae</tp:taxon-name-part></tp:taxon-name>)</article-title><source>Zookeys</source><day>21</day><month>3</month><year>2015</year><volume>2015</volume><issue>488</issue><fpage>121</fpage><lpage>151</lpage><pub-id pub-id-type="doi">10.3897/zookeys.488.8726</pub-id></mixed-citation></tp:treatment-meta><tp:nomenclature><label>Subfamily</label><tp:taxon-name>
                        <tp:taxon-name-part taxon-name-part-type="subfamily">Liphistiinae</tp:taxon-name-part>
                    </tp:taxon-name><tp:taxon-authority>Thorell, 1869</tp:taxon-authority></tp:nomenclature><tp:treatment-sec sec-type="Diagnosis"><title>Diagnosis.</title><p>In contrast to the members of the subfamily <tp:taxon-name><tp:taxon-name-part taxon-name-part-type="subfamily">Heptathelinae</tp:taxon-name-part></tp:taxon-name>, <tp:taxon-name><tp:taxon-name-part taxon-name-part-type="subfamily">Liphistiinae</tp:taxon-name-part></tp:taxon-name> spiders construct signal lines radiating from the burrow entrance (Figure <xref ref-type="fig" rid="F2">2b</xref>), the male palp possesses a tibial apophysis (Figures <xref ref-type="fig" rid="F4">5–7</xref>), and the female genitals have a poreplate and unpaired receptacular clusters (Figures <xref ref-type="fig" rid="F4">8–9</xref>). <xref ref-type="bibr" rid="B47">Platnick and Sedgwick (1984)</xref> also report the unique presence of clavate trichobothria on the tarsi and metatarsi of all legs and on the palpal tarsi.</p></tp:treatment-sec><tp:treatment-sec sec-type="Composition"><title>Composition.</title><p><italic><tp:taxon-name><tp:taxon-name-part taxon-name-part-type="genus">Liphistius</tp:taxon-name-part></tp:taxon-name></italic> Schiödte, 1849.</p></tp:treatment-sec><tp:treatment-sec sec-type="Distribution"><title>Distribution.</title><p>Indonesia (Sumatra), Laos, Malaysia, Myanmar, Thailand.</p><!--PageBreak--></tp:treatment-sec><tp:treatment-sec><!--Section generated to contain objects referenced in tp:taxon-treatment.--><fig id="F2" position="float" orientation="portrait"><label>Figure 2.</label><caption><p>A simplified genus level phylogeny derived from the summary tree in the accompanying paper (<xref ref-type="bibr" rid="B81">Xu et al. submitted</xref>), as the basis for newly proposed classification. Images on the right depict typical generic characteristics (female habitus and trapdoor).</p></caption><graphic xmlns:xlink="http://www.w3.org/1999/xlink" xlink:href="zookeys-488-121-g002.jpg" position="float" orientation="portrait" xlink:type="simple" id="oo_40339.jpg"/></fig><fig id="F4" position="float" orientation="portrait"><label>Figures 5–9.</label><caption><p>Male (XUX-2013–267) and female (XUX-2013–256) genital anatomy of <italic><tp:taxon-name><tp:taxon-name-part taxon-name-part-type="genus">Liphistius</tp:taxon-name-part> <tp:taxon-name-part taxon-name-part-type="species">laoticus</tp:taxon-name-part></tp:taxon-name></italic> Schwendinger, 2013. <bold>5</bold> palp prolateral view <bold>6</bold> palp ventral view <bold>7</bold> palp retrolateral view <bold>8</bold> vulva ventral view <bold>9</bold> vulva dorsal view. Scales <bold>3–5:</bold> 0.5 mm, <bold>6–7:</bold> 0.1 mm. Co = conductor, CT = contrategulum, E = embolus, PC = paracymbium, PP = poreplate, RC = receptacular cluster, T = tegulum, TiA = tibial apophysis.</p></caption><graphic xmlns:xlink="http://www.w3.org/1999/xlink" xlink:href="zookeys-488-121-g004.jpg" position="float" orientation="portrait" xlink:type="simple" id="oo_40341.jpg"/></fig></tp:treatment-sec><ref-list><ref id="B81"><mixed-citation xmlns:xlink="http://www.w3.org/1999/xlink" xlink:type="simple"><person-group><name name-style="western"><surname>Xu</surname><given-names>X</given-names></name><name name-style="western"><surname>Liu</surname><given-names>FX</given-names></name><name name-style="western"><surname>Cheng</surname><given-names>R-C</given-names></name><name name-style="western"><surname>Chen</surname><given-names>J</given-names></name><name name-style="western"><surname>Xu</surname><given-names>X</given-names></name><name name-style="western"><surname>Zhang</surname><given-names>ZS</given-names></name><name name-style="western"><surname>Ono</surname><given-names>H</given-names></name><name name-style="western"><surname>Pham</surname><given-names>DS</given-names></name><name name-style="western"><surname>Norma-Rashid</surname><given-names>Y</given-names></name><name name-style="western"><surname>Arnedo</surname><given-names>MA</given-names></name><name name-style="western"><surname>Kuntner</surname><given-names>M</given-names></name><name name-style="western"><surname>Li</surname><given-names>D</given-names></name></person-group> (<year>submitted</year>) <article-title>Extant primitively segmented spiders have recently diversified from an ancient lineage.</article-title><source>Proceedings of the Royal Society of London B</source>.</mixed-citation></ref><ref id="B47"><mixed-citation xmlns:xlink="http://www.w3.org/1999/xlink" xlink:type="simple"><person-group><name name-style="western"><surname>Platnick</surname><given-names>NI</given-names></name><name name-style="western"><surname>Sedgwick</surname><given-names>WC</given-names></name></person-group> (<year>1984</year>) <article-title>A Revision of the spider genus <italic><tp:taxon-name><tp:taxon-name-part taxon-name-part-type="genus">Liphistius</tp:taxon-name-part></tp:taxon-name></italic> (<tp:taxon-name><tp:taxon-name-part taxon-name-part-type="order">Araneae</tp:taxon-name-part></tp:taxon-name>, <tp:taxon-name><tp:taxon-name-part taxon-name-part-type="suborder">Mesothelae</tp:taxon-name-part></tp:taxon-name>).</article-title><source>American Museum of Natural History</source><volume>2781</volume>: <fpage>1</fpage>–<lpage>31</lpage>.</mixed-citation></ref></ref-list></tp:taxon-treatment>
