# Supplementary material for: A genus-level taxonomic review of primitively segmented spiders (Mesothelae, Liphistiidae)
Source: Zookeys. 2015 Mar 21;(488):121–51. doi: 10.3897/zookeys.488.8726 (PMC4389128; doi:10.3897/zookeys.488.8726)
Supplement: XML Treatment for Liphistius [file zookeys.488.8726-treatment4.xml]

<!DOCTYPE tp:taxon-treatment
  PUBLIC "-//TaxonX//DTD Taxonomic Treatment Publishing DTD v0 20100105//EN" "tax-treatment-NSO.dtd">
<tp:taxon-treatment xmlns:tp="http://www.plazi.org/taxpub"><tp:treatment-meta><kwd-group><label>Taxon classification</label><kwd><named-content content-type="kingdom">Animalia</named-content></kwd><kwd><named-content content-type="order">Araneae</named-content></kwd><kwd><named-content content-type="family">Liphistiidae</named-content></kwd></kwd-group><mixed-citation publication-type="journal"><person-group><name><surname>Xu</surname><given-names>Xin</given-names></name><name><surname>Liu</surname><given-names>Fengxiang</given-names></name><name><surname>Chen</surname><given-names>Jian</given-names></name><name><surname>Ono</surname><given-names>Hirotsugu</given-names></name><name><surname>Li</surname><given-names>Daiqin</given-names></name><name><surname>Kuntner</surname><given-names>Matjaž</given-names></name></person-group><article-title>A genus-level taxonomic review of primitively segmented spiders (<tp:taxon-name><tp:taxon-name-part taxon-name-part-type="suborder">Mesothelae</tp:taxon-name-part></tp:taxon-name>, <tp:taxon-name><tp:taxon-name-part taxon-name-part-type="family">Liphistiidae</tp:taxon-name-part></tp:taxon-name>)</article-title><source>Zookeys</source><day>21</day><month>3</month><year>2015</year><volume>2015</volume><issue>488</issue><fpage>121</fpage><lpage>151</lpage><pub-id pub-id-type="doi">10.3897/zookeys.488.8726</pub-id></mixed-citation></tp:treatment-meta><tp:nomenclature><label>Genus</label><tp:taxon-name>
                        <tp:taxon-name-part taxon-name-part-type="genus">Liphistius</tp:taxon-name-part>
                    </tp:taxon-name><tp:taxon-authority>Schiödte, 1849</tp:taxon-authority><xref ref-type="fig" rid="F4">Figures 5–9</xref><tp:nomenclature-citation-list><tp:nomenclature-citation><tp:taxon-name><tp:taxon-name-part taxon-name-part-type="genus">Liphistius</tp:taxon-name-part></tp:taxon-name><comment> Schiödte, 1849, type species <italic><tp:taxon-name><tp:taxon-name-part taxon-name-part-type="genus">Liphistius</tp:taxon-name-part> <tp:taxon-name-part taxon-name-part-type="species">desultor</tp:taxon-name-part></tp:taxon-name></italic> Schiödte, 1849, P. 621.</comment></tp:nomenclature-citation><tp:nomenclature-citation><tp:taxon-name><tp:taxon-name-part taxon-name-part-type="genus">Anadiastothele</tp:taxon-name-part></tp:taxon-name><comment> Simon, 1903, type species by original designation <italic><tp:taxon-name><tp:taxon-name-part taxon-name-part-type="genus">Anadiastothele</tp:taxon-name-part> <tp:taxon-name-part taxon-name-part-type="species">thorelli</tp:taxon-name-part></tp:taxon-name></italic> Simon, 1903 = <italic><tp:taxon-name><tp:taxon-name-part taxon-name-part-type="genus">Liphistius</tp:taxon-name-part> <tp:taxon-name-part taxon-name-part-type="species">sumatranus</tp:taxon-name-part></tp:taxon-name></italic> Thorell, 1890, P. 875; first synonymised by Bristowe, 1932, P. 1022.</comment></tp:nomenclature-citation></tp:nomenclature-citation-list></tp:nomenclature><tp:treatment-sec sec-type="Diagnosis"><title>Diagnosis.</title><p>See <tp:taxon-name><tp:taxon-name-part taxon-name-part-type="subfamily">Liphistiinae</tp:taxon-name-part></tp:taxon-name>.</p></tp:treatment-sec><tp:treatment-sec sec-type="Description"><title>Description.</title><p>Total length (excluding chelicerae) = 9–37 mm (<xref ref-type="bibr" rid="B47">Platnick and Sedgwick 1984</xref>); male palp with retrolateral tibial apophysis bearing strong apical spines and with a spinose paracymbium; female genitalia with a poreplate and unpaired receptacular clusters.</p></tp:treatment-sec><tp:treatment-sec sec-type="Species composition"><title>Species composition.</title><p><italic><tp:taxon-name><tp:taxon-name-part taxon-name-part-type="genus">Liphistius</tp:taxon-name-part> <tp:taxon-name-part taxon-name-part-type="species">albipes</tp:taxon-name-part></tp:taxon-name></italic> Schwendinger, 1995; <italic><tp:taxon-name><tp:taxon-name-part taxon-name-part-type="genus">Liphistius</tp:taxon-name-part> <tp:taxon-name-part taxon-name-part-type="species">batuensis</tp:taxon-name-part></tp:taxon-name></italic> Abraham, 1923; <italic><tp:taxon-name><tp:taxon-name-part taxon-name-part-type="genus">Liphistius</tp:taxon-name-part> <tp:taxon-name-part taxon-name-part-type="species">bicoloripes</tp:taxon-name-part></tp:taxon-name></italic> Ono, 1988; <italic><tp:taxon-name><tp:taxon-name-part taxon-name-part-type="genus">Liphistius</tp:taxon-name-part> <tp:taxon-name-part taxon-name-part-type="species">birmanicus</tp:taxon-name-part></tp:taxon-name></italic> Thorell, 1897; <italic><tp:taxon-name><tp:taxon-name-part taxon-name-part-type="genus">Liphistius</tp:taxon-name-part> <tp:taxon-name-part taxon-name-part-type="species">bristowei</tp:taxon-name-part></tp:taxon-name></italic> Platnick &amp; Sedgwick, 1984; <italic><tp:taxon-name><tp:taxon-name-part taxon-name-part-type="genus">Liphistius</tp:taxon-name-part> <tp:taxon-name-part taxon-name-part-type="species">castaneus</tp:taxon-name-part></tp:taxon-name></italic> Schwendinger, 1995; <italic><tp:taxon-name><tp:taxon-name-part taxon-name-part-type="genus">Liphistius</tp:taxon-name-part> <tp:taxon-name-part taxon-name-part-type="species">dangrek</tp:taxon-name-part></tp:taxon-name></italic> Schwendinger, 1996; <italic><tp:taxon-name><tp:taxon-name-part taxon-name-part-type="genus">Liphistius</tp:taxon-name-part> <tp:taxon-name-part taxon-name-part-type="species">desultor</tp:taxon-name-part></tp:taxon-name></italic> Schiödte, 1849; <italic><tp:taxon-name><tp:taxon-name-part taxon-name-part-type="genus">Liphistius</tp:taxon-name-part> <tp:taxon-name-part taxon-name-part-type="species">endau</tp:taxon-name-part></tp:taxon-name></italic> Sedgwick &amp; Platnick, 1987; <italic><tp:taxon-name><tp:taxon-name-part taxon-name-part-type="genus">Liphistius</tp:taxon-name-part> <tp:taxon-name-part taxon-name-part-type="species">erawan</tp:taxon-name-part></tp:taxon-name></italic> Schwendinger, 1996; <italic><tp:taxon-name><tp:taxon-name-part taxon-name-part-type="genus">Liphistius</tp:taxon-name-part> <tp:taxon-name-part taxon-name-part-type="species">fuscus</tp:taxon-name-part></tp:taxon-name></italic> Schwendinger, 1995; <italic><tp:taxon-name><tp:taxon-name-part taxon-name-part-type="genus">Liphistius</tp:taxon-name-part> <tp:taxon-name-part taxon-name-part-type="species">isan</tp:taxon-name-part></tp:taxon-name></italic> Schwendinger, 1998; <italic><tp:taxon-name><tp:taxon-name-part taxon-name-part-type="genus">Liphistius</tp:taxon-name-part> <tp:taxon-name-part taxon-name-part-type="species">jarujini</tp:taxon-name-part></tp:taxon-name></italic> Ono, 1988; <italic><tp:taxon-name><tp:taxon-name-part taxon-name-part-type="genus">Liphistius</tp:taxon-name-part> <tp:taxon-name-part taxon-name-part-type="species">johore</tp:taxon-name-part></tp:taxon-name></italic> Platnick &amp; Sedgwick, 1984; <italic><tp:taxon-name><tp:taxon-name-part taxon-name-part-type="genus">Liphistius</tp:taxon-name-part> <tp:taxon-name-part taxon-name-part-type="species">kanthan</tp:taxon-name-part></tp:taxon-name></italic> Platnick, 1997; <italic><tp:taxon-name><tp:taxon-name-part taxon-name-part-type="genus">Liphistius</tp:taxon-name-part> <tp:taxon-name-part taxon-name-part-type="species">lahu</tp:taxon-name-part></tp:taxon-name></italic> Schwendinger, 1998; <italic><tp:taxon-name><tp:taxon-name-part taxon-name-part-type="genus">Liphistius</tp:taxon-name-part> <tp:taxon-name-part taxon-name-part-type="species">langkawi</tp:taxon-name-part></tp:taxon-name></italic> Platnick &amp; Sedgwick, 1984; <italic><tp:taxon-name><tp:taxon-name-part taxon-name-part-type="genus">Liphistius</tp:taxon-name-part> <tp:taxon-name-part taxon-name-part-type="species">lannaianus</tp:taxon-name-part></tp:taxon-name></italic> Schwendinger, 1990; <italic><tp:taxon-name><tp:taxon-name-part taxon-name-part-type="genus">Liphistius</tp:taxon-name-part> <tp:taxon-name-part taxon-name-part-type="species">laoticus</tp:taxon-name-part></tp:taxon-name></italic> Schwendinger, 2013; <italic><tp:taxon-name><tp:taxon-name-part taxon-name-part-type="genus">Liphistius</tp:taxon-name-part> <tp:taxon-name-part taxon-name-part-type="species">laruticus</tp:taxon-name-part></tp:taxon-name></italic> Schwendinger, 1997; <italic><tp:taxon-name><tp:taxon-name-part taxon-name-part-type="genus">Liphistius</tp:taxon-name-part> <tp:taxon-name-part taxon-name-part-type="species">lordae</tp:taxon-name-part></tp:taxon-name></italic> Platnick &amp; Sedgwick, 1984; <italic><tp:taxon-name><tp:taxon-name-part taxon-name-part-type="genus">Liphistius</tp:taxon-name-part> <tp:taxon-name-part taxon-name-part-type="species">malayanus</tp:taxon-name-part></tp:taxon-name></italic> Abraham, 1923; <italic><tp:taxon-name><tp:taxon-name-part taxon-name-part-type="genus">Liphistius</tp:taxon-name-part> <tp:taxon-name-part taxon-name-part-type="species">malayanus</tp:taxon-name-part> <tp:taxon-name-part taxon-name-part-type="subspecies">cameroni</tp:taxon-name-part></tp:taxon-name></italic> Haupt, 1983; <italic><tp:taxon-name><tp:taxon-name-part taxon-name-part-type="genus">Liphistius</tp:taxon-name-part> <tp:taxon-name-part taxon-name-part-type="species">marginatus</tp:taxon-name-part></tp:taxon-name></italic> Schwendinger, 1990; <italic><tp:taxon-name><tp:taxon-name-part taxon-name-part-type="genus">Liphistius</tp:taxon-name-part> <tp:taxon-name-part taxon-name-part-type="species">murphyorum</tp:taxon-name-part></tp:taxon-name></italic> Platnick &amp; Sedgwick, 1984; <italic><tp:taxon-name><tp:taxon-name-part taxon-name-part-type="genus">Liphistius</tp:taxon-name-part> <tp:taxon-name-part taxon-name-part-type="species">nesioticus</tp:taxon-name-part></tp:taxon-name></italic> Schwendinger, 1996; <italic><tp:taxon-name><tp:taxon-name-part taxon-name-part-type="genus">Liphistius</tp:taxon-name-part> <tp:taxon-name-part taxon-name-part-type="species">niphanae</tp:taxon-name-part></tp:taxon-name></italic> Ono, 1988; <italic><tp:taxon-name><tp:taxon-name-part taxon-name-part-type="genus">Liphistius</tp:taxon-name-part> <tp:taxon-name-part taxon-name-part-type="species">ochraceus</tp:taxon-name-part></tp:taxon-name></italic> Ono &amp; Schwendinger, 1990; <italic><tp:taxon-name><tp:taxon-name-part taxon-name-part-type="genus">Liphistius</tp:taxon-name-part> <tp:taxon-name-part taxon-name-part-type="species">onoi</tp:taxon-name-part></tp:taxon-name></italic> Schwendinger, 1996; <italic><tp:taxon-name><tp:taxon-name-part taxon-name-part-type="genus">Liphistius</tp:taxon-name-part> <tp:taxon-name-part taxon-name-part-type="species">ornatus</tp:taxon-name-part></tp:taxon-name></italic> Ono &amp; Schwendinger, 1990; <italic><tp:taxon-name><tp:taxon-name-part taxon-name-part-type="genus">Liphistius</tp:taxon-name-part> <tp:taxon-name-part taxon-name-part-type="species">owadai</tp:taxon-name-part></tp:taxon-name></italic> Ono &amp; Schwendinger, 1990; <italic><tp:taxon-name><tp:taxon-name-part taxon-name-part-type="genus">Liphistius</tp:taxon-name-part> <tp:taxon-name-part taxon-name-part-type="species">panching</tp:taxon-name-part></tp:taxon-name></italic> Platnick &amp; Sedgwick, 1984; <italic><tp:taxon-name><tp:taxon-name-part taxon-name-part-type="genus">Liphistius</tp:taxon-name-part> <tp:taxon-name-part taxon-name-part-type="species">phileion</tp:taxon-name-part></tp:taxon-name></italic> Schwendinger, 1998; <italic><tp:taxon-name><tp:taxon-name-part taxon-name-part-type="genus">Liphistius</tp:taxon-name-part> <tp:taxon-name-part taxon-name-part-type="species">phuketensis</tp:taxon-name-part></tp:taxon-name></italic> Schwendinger, 1998; <italic><tp:taxon-name><tp:taxon-name-part taxon-name-part-type="genus">Liphistius</tp:taxon-name-part> <tp:taxon-name-part taxon-name-part-type="species">pusohm</tp:taxon-name-part></tp:taxon-name></italic> Schwendinger, 1996; <italic><tp:taxon-name><tp:taxon-name-part taxon-name-part-type="genus">Liphistius</tp:taxon-name-part> <tp:taxon-name-part taxon-name-part-type="species">rufipes</tp:taxon-name-part></tp:taxon-name></italic> Schwendinger, 1995; <italic><tp:taxon-name><tp:taxon-name-part taxon-name-part-type="genus">Liphistius</tp:taxon-name-part> <tp:taxon-name-part taxon-name-part-type="species">sayam</tp:taxon-name-part></tp:taxon-name></italic> Schwendinger, 1998; <italic><tp:taxon-name><tp:taxon-name-part taxon-name-part-type="genus">Liphistius</tp:taxon-name-part> <tp:taxon-name-part taxon-name-part-type="species">schwendingeri</tp:taxon-name-part></tp:taxon-name></italic> Ono, 1988; <italic><tp:taxon-name><tp:taxon-name-part taxon-name-part-type="genus">Liphistius</tp:taxon-name-part> <tp:taxon-name-part taxon-name-part-type="species">sumatranus</tp:taxon-name-part></tp:taxon-name></italic> Thorell, 1890; <italic><tp:taxon-name><tp:taxon-name-part taxon-name-part-type="genus">Liphistius</tp:taxon-name-part> <tp:taxon-name-part taxon-name-part-type="species">suwat</tp:taxon-name-part></tp:taxon-name></italic> Schwendinger, 1996; <italic><tp:taxon-name><tp:taxon-name-part taxon-name-part-type="genus">Liphistius</tp:taxon-name-part> <tp:taxon-name-part taxon-name-part-type="species">tempurung</tp:taxon-name-part></tp:taxon-name></italic> Platnick, 1997; <italic><tp:taxon-name><tp:taxon-name-part taxon-name-part-type="genus">Liphistius</tp:taxon-name-part> <tp:taxon-name-part taxon-name-part-type="species">tenuis</tp:taxon-name-part></tp:taxon-name></italic> Schwendinger, 1996; <italic><tp:taxon-name><tp:taxon-name-part taxon-name-part-type="genus">Liphistius</tp:taxon-name-part> <tp:taxon-name-part taxon-name-part-type="species">thaleban</tp:taxon-name-part></tp:taxon-name></italic> Schwendinger, 1990; <italic><tp:taxon-name><tp:taxon-name-part taxon-name-part-type="genus">Liphistius</tp:taxon-name-part> <tp:taxon-name-part taxon-name-part-type="species">thaleri</tp:taxon-name-part></tp:taxon-name></italic> Schwendinger, 2009; <italic><tp:taxon-name><tp:taxon-name-part taxon-name-part-type="genus">Liphistius</tp:taxon-name-part> <tp:taxon-name-part taxon-name-part-type="species">tham</tp:taxon-name-part></tp:taxon-name></italic> Sedgwick &amp; Schwendinger, 1990; <italic><tp:taxon-name><tp:taxon-name-part taxon-name-part-type="genus">Liphistius</tp:taxon-name-part> <tp:taxon-name-part taxon-name-part-type="species">thoranie</tp:taxon-name-part></tp:taxon-name></italic> Schwendinger, 1996; <italic><tp:taxon-name><tp:taxon-name-part taxon-name-part-type="genus">Liphistius</tp:taxon-name-part> <tp:taxon-name-part taxon-name-part-type="species">tioman</tp:taxon-name-part></tp:taxon-name></italic> Platnick &amp; Sedgwick, 1984; <italic><tp:taxon-name><tp:taxon-name-part taxon-name-part-type="genus">Liphistius</tp:taxon-name-part> <tp:taxon-name-part taxon-name-part-type="species">trang</tp:taxon-name-part></tp:taxon-name></italic> Platnick &amp; Sedgwick, 1984; <italic><tp:taxon-name><tp:taxon-name-part taxon-name-part-type="genus">Liphistius</tp:taxon-name-part> <tp:taxon-name-part taxon-name-part-type="species">yamasakii</tp:taxon-name-part></tp:taxon-name></italic> Ono, 1988; <italic><tp:taxon-name><tp:taxon-name-part taxon-name-part-type="genus">Liphistius</tp:taxon-name-part> <tp:taxon-name-part taxon-name-part-type="species">yangae</tp:taxon-name-part></tp:taxon-name></italic> Platnick &amp; Sedgwick, 1984.</p></tp:treatment-sec><tp:treatment-sec sec-type="Distribution"><title>Distribution.</title><p>Indonesia (Sumatra), Laos, Malaysia, Myanmar, Thailand.</p></tp:treatment-sec><tp:treatment-sec sec-type="Remarks"><title>Remarks.</title><p><italic><tp:taxon-name><tp:taxon-name-part taxon-name-part-type="genus">Liphistius</tp:taxon-name-part></tp:taxon-name></italic> always possess eight spinnerets, unlike all the remaining liphistiid genera in which the number is variable (either seven or eight). Therefore, the number of spinnerets is not a criterion for discriminating genera and species (<xref ref-type="bibr" rid="B13">Haupt 1983</xref>).</p></tp:treatment-sec><tp:treatment-sec><!--Section generated to contain objects referenced in tp:taxon-treatment.--><fig id="F4" position="float" orientation="portrait"><label>Figures 5–9.</label><caption><p>Male (XUX-2013–267) and female (XUX-2013–256) genital anatomy of <italic><tp:taxon-name><tp:taxon-name-part taxon-name-part-type="genus">Liphistius</tp:taxon-name-part> <tp:taxon-name-part taxon-name-part-type="species">laoticus</tp:taxon-name-part></tp:taxon-name></italic> Schwendinger, 2013. <bold>5</bold> palp prolateral view <bold>6</bold> palp ventral view <bold>7</bold> palp retrolateral view <bold>8</bold> vulva ventral view <bold>9</bold> vulva dorsal view. Scales <bold>3–5:</bold> 0.5 mm, <bold>6–7:</bold> 0.1 mm. Co = conductor, CT = contrategulum, E = embolus, PC = paracymbium, PP = poreplate, RC = receptacular cluster, T = tegulum, TiA = tibial apophysis.</p></caption><graphic xmlns:xlink="http://www.w3.org/1999/xlink" xlink:href="zookeys-488-121-g004.jpg" position="float" orientation="portrait" xlink:type="simple" id="oo_40341.jpg"/></fig></tp:treatment-sec><ref-list><ref id="B47"><mixed-citation xmlns:xlink="http://www.w3.org/1999/xlink" xlink:type="simple"><person-group><name name-style="western"><surname>Platnick</surname><given-names>NI</given-names></name><name name-style="western"><surname>Sedgwick</surname><given-names>WC</given-names></name></person-group> (<year>1984</year>) <article-title>A Revision of the spider genus <italic><tp:taxon-name><tp:taxon-name-part taxon-name-part-type="genus">Liphistius</tp:taxon-name-part></tp:taxon-name></italic> (<tp:taxon-name><tp:taxon-name-part taxon-name-part-type="order">Araneae</tp:taxon-name-part></tp:taxon-name>, <tp:taxon-name><tp:taxon-name-part taxon-name-part-type="suborder">Mesothelae</tp:taxon-name-part></tp:taxon-name>).</article-title><source>American Museum of Natural History</source><volume>2781</volume>: <fpage>1</fpage>–<lpage>31</lpage>.</mixed-citation></ref><ref id="B13"><mixed-citation xmlns:xlink="http://www.w3.org/1999/xlink" xlink:type="simple"><person-group><name name-style="western"><surname>Haupt</surname><given-names>J</given-names></name></person-group> (<year>1983</year>) <article-title>Vergleichende Morphologie der Genitalorgane und Phylogenie der liphistiomorphen Webspinnen (<tp:taxon-name><tp:taxon-name-part taxon-name-part-type="order">Araneae</tp:taxon-name-part></tp:taxon-name>: <tp:taxon-name><tp:taxon-name-part taxon-name-part-type="suborder">Mesothelae</tp:taxon-name-part></tp:taxon-name>). I. Revision der bisher bekannten Arten.</article-title><source>Zeitschrift Fur Zoologische Systematik Und Evolutionsforschung</source><volume>21</volume>: <fpage>275</fpage>–<lpage>293</lpage>. doi: <ext-link ext-link-type="doi" xlink:href="10.1111/j.1439-0469.1983.tb00296.x" xlink:type="simple">10.1111/j.1439-0469.1983.tb00296.x</ext-link></mixed-citation></ref></ref-list></tp:taxon-treatment>
