# Supplementary material for: A genus-level taxonomic review of primitively segmented spiders (Mesothelae, Liphistiidae)
Source: Zookeys. 2015 Mar 21;(488):121–51. doi: 10.3897/zookeys.488.8726 (PMC4389128; doi:10.3897/zookeys.488.8726)
Supplement: XML Treatment for Heptathelinae [file zookeys.488.8726-treatment5.xml]

<!DOCTYPE tp:taxon-treatment
  PUBLIC "-//TaxonX//DTD Taxonomic Treatment Publishing DTD v0 20100105//EN" "tax-treatment-NSO.dtd">
<tp:taxon-treatment xmlns:tp="http://www.plazi.org/taxpub"><tp:treatment-meta><kwd-group><label>Taxon classification</label><kwd><named-content content-type="kingdom">Animalia</named-content></kwd><kwd><named-content content-type="order">Araneae</named-content></kwd><kwd><named-content content-type="family">Liphistiidae</named-content></kwd></kwd-group><mixed-citation publication-type="journal"><person-group><name><surname>Xu</surname><given-names>Xin</given-names></name><name><surname>Liu</surname><given-names>Fengxiang</given-names></name><name><surname>Chen</surname><given-names>Jian</given-names></name><name><surname>Ono</surname><given-names>Hirotsugu</given-names></name><name><surname>Li</surname><given-names>Daiqin</given-names></name><name><surname>Kuntner</surname><given-names>Matjaž</given-names></name></person-group><article-title>A genus-level taxonomic review of primitively segmented spiders (<tp:taxon-name><tp:taxon-name-part taxon-name-part-type="suborder">Mesothelae</tp:taxon-name-part></tp:taxon-name>, <tp:taxon-name><tp:taxon-name-part taxon-name-part-type="family">Liphistiidae</tp:taxon-name-part></tp:taxon-name>)</article-title><source>Zookeys</source><day>21</day><month>3</month><year>2015</year><volume>2015</volume><issue>488</issue><fpage>121</fpage><lpage>151</lpage><pub-id pub-id-type="doi">10.3897/zookeys.488.8726</pub-id></mixed-citation></tp:treatment-meta><tp:nomenclature><label>Subfamily</label><tp:taxon-name>
                        <tp:taxon-name-part taxon-name-part-type="subfamily">Heptathelinae</tp:taxon-name-part>
                    </tp:taxon-name><tp:taxon-authority>Kishida, 1923</tp:taxon-authority></tp:nomenclature><tp:treatment-sec sec-type="Diagnosis"><title>Diagnosis.</title><p>In contrast to the members of the subfamily <tp:taxon-name><tp:taxon-name-part taxon-name-part-type="subfamily">Liphistiinae</tp:taxon-name-part></tp:taxon-name>, the representatives of <tp:taxon-name><tp:taxon-name-part taxon-name-part-type="subfamily">Heptathelinae</tp:taxon-name-part></tp:taxon-name> lack signal lines radiating from the burrow entrance (Figure <xref ref-type="fig" rid="F2">2d, f, h, j, l, n, p</xref>), the male palp lacks a tibial apophysis (Figures <xref ref-type="fig" rid="F5">10–12</xref>, <xref ref-type="fig" rid="F6">15–17</xref>, <xref ref-type="fig" rid="F6">20</xref>–<xref ref-type="fig" rid="F7">22</xref>, <xref ref-type="fig" rid="F7">26</xref>–<xref ref-type="fig" rid="F8">28</xref>, <xref ref-type="fig" rid="F8">31–33</xref>, <xref ref-type="fig" rid="F9">36–38</xref>, <xref ref-type="fig" rid="F10">41–43</xref>), and the female genitals have paired or unpaired receptacular clusters on the bursa copulatrix with or without stalks (Figures <xref ref-type="fig" rid="F5">13–14</xref>, <xref ref-type="fig" rid="F6">18–19</xref>, <xref ref-type="fig" rid="F7">25</xref>, <xref ref-type="fig" rid="F8">34</xref>–<xref ref-type="fig" rid="F9">35</xref>, <xref ref-type="fig" rid="F9">39</xref>–<xref ref-type="fig" rid="F10">40</xref>, <xref ref-type="fig" rid="F10">44</xref>–<xref ref-type="fig" rid="F11">45</xref>).</p><fig id="F4" position="float" orientation="portrait"><label>Figures 5–9.</label><caption><p>Male (XUX-2013–267) and female (XUX-2013–256) genital anatomy of <italic><tp:taxon-name><tp:taxon-name-part taxon-name-part-type="genus">Liphistius</tp:taxon-name-part> <tp:taxon-name-part taxon-name-part-type="species">laoticus</tp:taxon-name-part></tp:taxon-name></italic> Schwendinger, 2013. <bold>5</bold> palp prolateral view <bold>6</bold> palp ventral view <bold>7</bold> palp retrolateral view <bold>8</bold> vulva ventral view <bold>9</bold> vulva dorsal view. Scales <bold>3–5:</bold> 0.5 mm, <bold>6–7:</bold> 0.1 mm. Co = conductor, CT = contrategulum, E = embolus, PC = paracymbium, PP = poreplate, RC = receptacular cluster, T = tegulum, TiA = tibial apophysis.</p></caption><graphic xmlns:xlink="http://www.w3.org/1999/xlink" xlink:href="zookeys-488-121-g004.jpg" position="float" orientation="portrait" xlink:type="simple" id="oo_40341.jpg"/></fig><fig id="F5" position="float" orientation="portrait"><label>Figures 10–14.</label><caption><p>Male (XUX-2013–136) and female (XUX-2013–135) genital anatomy of <italic><tp:taxon-name><tp:taxon-name-part taxon-name-part-type="genus">Ganthela</tp:taxon-name-part> <tp:taxon-name-part taxon-name-part-type="species">yundingensis</tp:taxon-name-part></tp:taxon-name></italic> sp. n. <bold>10</bold> palp prolateral view <bold>11</bold> palp ventral view <bold>12</bold> palp retrolateral view <bold>13</bold> vulva dorsal view <bold>14</bold> vulva ventral view. Scales 0.5 mm. RC = receptacular cluster.</p></caption><graphic xmlns:xlink="http://www.w3.org/1999/xlink" xlink:href="zookeys-488-121-g005.jpg" position="float" orientation="portrait" xlink:type="simple" id="oo_40342.jpg"/></fig><fig id="F6" position="float" orientation="portrait"><label>Figures 15–21.</label><caption><p>Male (XUX-2013–389) and female (XUX-2013–351) genital anatomy of <italic><tp:taxon-name><tp:taxon-name-part taxon-name-part-type="genus">Heptathela</tp:taxon-name-part> <tp:taxon-name-part taxon-name-part-type="species">higoensis</tp:taxon-name-part></tp:taxon-name></italic> Haupt, 1983 and <italic><tp:taxon-name><tp:taxon-name-part taxon-name-part-type="genus">Heptathela</tp:taxon-name-part> <tp:taxon-name-part taxon-name-part-type="species">kimurai</tp:taxon-name-part></tp:taxon-name></italic> (Kishida, 1920), respectively. <bold>15</bold> palp prolateral view <bold>16</bold> palp ventral view <bold>17</bold> palp retrolateral view <bold>18</bold> contrategulum, conductor and embolus, ventral view <bold>19</bold> contrategulum, conductor and embolus, retrolateral view <bold>20</bold> vulva ventral view <bold>21</bold> vulva dorsal view; Scales 0.5 mm. D = depression.</p></caption><graphic xmlns:xlink="http://www.w3.org/1999/xlink" xlink:href="zookeys-488-121-g006.jpg" position="float" orientation="portrait" xlink:type="simple" id="oo_40343.jpg"/></fig><fig id="F7" position="float" orientation="portrait"><label>Figures 22–27.</label><caption><p>Male (XUX-2012–087) and female (XUX-2012–086) genital anatomy of <italic><tp:taxon-name><tp:taxon-name-part taxon-name-part-type="genus">Qiongthela</tp:taxon-name-part> <tp:taxon-name-part taxon-name-part-type="species">baishensis</tp:taxon-name-part></tp:taxon-name></italic> sp. n. <bold>22</bold> palp prolateral view <bold>23</bold> palp retrolateral view <bold>24</bold> palp ventral view <bold>25–26</bold> contrategulum, conductor and embolus, distal view <bold>27</bold> vulva dorsal view. Scales <bold>18–20:</bold> 1 mm, <bold>21–23:</bold> 0.5 mm.</p></caption><graphic xmlns:xlink="http://www.w3.org/1999/xlink" xlink:href="zookeys-488-121-g007.jpg" position="float" orientation="portrait" xlink:type="simple" id="oo_40344.jpg"/></fig><fig id="F8" position="float" orientation="portrait"><label>Figures 28–34.</label><caption><p>Male (XUX-2013–228) and female (<bold>31–32</bold> XUX-2012–302 and <bold>33–34</bold> XUX-2012–364) genital anatomy of <italic><tp:taxon-name><tp:taxon-name-part taxon-name-part-type="genus">Ryuthela</tp:taxon-name-part> <tp:taxon-name-part taxon-name-part-type="species">ishigakiensis</tp:taxon-name-part></tp:taxon-name></italic> Haupt, 1983, <italic><tp:taxon-name><tp:taxon-name-part taxon-name-part-type="genus">Ryuthela</tp:taxon-name-part> <tp:taxon-name-part taxon-name-part-type="species">nishihirai</tp:taxon-name-part></tp:taxon-name></italic> (Haupt, 1979), and <italic><tp:taxon-name><tp:taxon-name-part taxon-name-part-type="genus">Ryuthela</tp:taxon-name-part> <tp:taxon-name-part taxon-name-part-type="species">sasakii</tp:taxon-name-part></tp:taxon-name></italic> Ono, 1997, respectively. <bold>28</bold> palp prolateral view <bold>29</bold> palp ventral view <bold>30</bold> palp retrolateral view <bold>31, 33</bold> vulva ventral view <bold>32, 34</bold> vulva dorsal view. Scales 0.5 mm.</p></caption><graphic xmlns:xlink="http://www.w3.org/1999/xlink" xlink:href="zookeys-488-121-g008.jpg" position="float" orientation="portrait" xlink:type="simple" id="oo_40345.jpg"/></fig><fig id="F9" position="float" orientation="portrait"><label>Figures 35–39.</label><caption><p>Male (XUX-2012–045) and female (XUX-2012–035) genital anatomy of <italic><tp:taxon-name><tp:taxon-name-part taxon-name-part-type="genus">Sinothela</tp:taxon-name-part> <tp:taxon-name-part taxon-name-part-type="species">sinensis</tp:taxon-name-part></tp:taxon-name></italic> (Bishop &amp; Crosby, 1932), comb. n. <bold>35</bold> palp prolateral view <bold>36</bold> palp ventral view <bold>37</bold> palp retrolateral view <bold>38</bold> vulva ventral view <bold>39</bold> vulva dorsal view. Scales 0.5 mm.</p></caption><graphic xmlns:xlink="http://www.w3.org/1999/xlink" xlink:href="zookeys-488-121-g009.jpg" position="float" orientation="portrait" xlink:type="simple" id="oo_40346.jpg"/></fig><fig id="F10" position="float" orientation="portrait"><label>Figures 40–44.</label><caption><p>Male (XUX-2013–175) and female (XUX-2013–170) genital anatomy of <italic><tp:taxon-name><tp:taxon-name-part taxon-name-part-type="genus">Songthela</tp:taxon-name-part> <tp:taxon-name-part taxon-name-part-type="species">hangzhouensis</tp:taxon-name-part></tp:taxon-name></italic> (Chen, Zhang &amp; Zhu, 1981), comb. n. <bold>40</bold> palp prolateral view <bold>41</bold> palp ventral view <bold>42</bold> palp retrolateral view <bold>43</bold> vulva ventral view <bold>44</bold> vulva dorsal view. Scales 0.5 mm.</p></caption><graphic xmlns:xlink="http://www.w3.org/1999/xlink" xlink:href="zookeys-488-121-g010.jpg" position="float" orientation="portrait" xlink:type="simple" id="oo_40347.jpg"/></fig><fig id="F11" position="float" orientation="portrait"><label>Figures 45–48.</label><caption><p>Male (XUX-2011–078) and female (XUX-2011–043) genital anatomy of <italic><tp:taxon-name><tp:taxon-name-part taxon-name-part-type="genus">Songthela</tp:taxon-name-part> <tp:taxon-name-part taxon-name-part-type="species">goulouensis</tp:taxon-name-part></tp:taxon-name></italic> (Yin, 2001), comb. n. <bold>45</bold> palp prolateral view <bold>46</bold> palp retrolateral view <bold>47</bold> vulva ventral view <bold>48</bold> vulva dorsal view. Scales 0.5 mm.</p></caption><graphic xmlns:xlink="http://www.w3.org/1999/xlink" xlink:href="zookeys-488-121-g011.jpg" position="float" orientation="portrait" xlink:type="simple" id="oo_40348.jpg"/></fig></tp:treatment-sec><tp:treatment-sec sec-type="Composition"><title>Composition.</title><p><italic><tp:taxon-name><tp:taxon-name-part taxon-name-part-type="genus">Ganthela</tp:taxon-name-part></tp:taxon-name></italic> Xu &amp; Kuntner, gen. n., <italic><tp:taxon-name><tp:taxon-name-part taxon-name-part-type="genus">Heptathela</tp:taxon-name-part></tp:taxon-name></italic> Kishida, 1923, <italic><tp:taxon-name><tp:taxon-name-part taxon-name-part-type="genus">Qiongthela</tp:taxon-name-part></tp:taxon-name></italic> Xu &amp; Kuntner, gen. n., <italic><tp:taxon-name><tp:taxon-name-part taxon-name-part-type="genus">Ryuthela</tp:taxon-name-part></tp:taxon-name></italic> Haupt, 1983, <italic><tp:taxon-name><tp:taxon-name-part taxon-name-part-type="genus">Sinothela</tp:taxon-name-part></tp:taxon-name></italic> Haupt, 2003a, <italic><tp:taxon-name><tp:taxon-name-part taxon-name-part-type="genus">Songthela</tp:taxon-name-part></tp:taxon-name></italic> Ono, 2000, and <italic><tp:taxon-name><tp:taxon-name-part taxon-name-part-type="genus">Vinathela</tp:taxon-name-part></tp:taxon-name></italic> Ono, 2000.</p></tp:treatment-sec><tp:treatment-sec sec-type="Distribution"><title>Distribution.</title><p>China, Japan and Vietnam.</p></tp:treatment-sec><tp:treatment-sec><!--Section generated to contain objects referenced in tp:taxon-treatment.--><fig id="F2" position="float" orientation="portrait"><label>Figure 2.</label><caption><p>A simplified genus level phylogeny derived from the summary tree in the accompanying paper (<xref ref-type="bibr" rid="B81">Xu et al. submitted</xref>), as the basis for newly proposed classification. Images on the right depict typical generic characteristics (female habitus and trapdoor).</p></caption><graphic xmlns:xlink="http://www.w3.org/1999/xlink" xlink:href="zookeys-488-121-g002.jpg" position="float" orientation="portrait" xlink:type="simple" id="oo_40339.jpg"/></fig></tp:treatment-sec><ref-list><ref id="B81"><mixed-citation xmlns:xlink="http://www.w3.org/1999/xlink" xlink:type="simple"><person-group><name name-style="western"><surname>Xu</surname><given-names>X</given-names></name><name name-style="western"><surname>Liu</surname><given-names>FX</given-names></name><name name-style="western"><surname>Cheng</surname><given-names>R-C</given-names></name><name name-style="western"><surname>Chen</surname><given-names>J</given-names></name><name name-style="western"><surname>Xu</surname><given-names>X</given-names></name><name name-style="western"><surname>Zhang</surname><given-names>ZS</given-names></name><name name-style="western"><surname>Ono</surname><given-names>H</given-names></name><name name-style="western"><surname>Pham</surname><given-names>DS</given-names></name><name name-style="western"><surname>Norma-Rashid</surname><given-names>Y</given-names></name><name name-style="western"><surname>Arnedo</surname><given-names>MA</given-names></name><name name-style="western"><surname>Kuntner</surname><given-names>M</given-names></name><name name-style="western"><surname>Li</surname><given-names>D</given-names></name></person-group> (<year>submitted</year>) <article-title>Extant primitively segmented spiders have recently diversified from an ancient lineage.</article-title><source>Proceedings of the Royal Society of London B</source>.</mixed-citation></ref></ref-list></tp:taxon-treatment>
