# Supplementary material for: A genus-level taxonomic review of primitively segmented spiders (Mesothelae, Liphistiidae)
Source: Zookeys. 2015 Mar 21;(488):121–51. doi: 10.3897/zookeys.488.8726 (PMC4389128; doi:10.3897/zookeys.488.8726)
Supplement: XML Treatment for Ganthela [file zookeys.488.8726-treatment6.xml]

<!DOCTYPE tp:taxon-treatment
  PUBLIC "-//TaxonX//DTD Taxonomic Treatment Publishing DTD v0 20100105//EN" "tax-treatment-NSO.dtd">
<tp:taxon-treatment xmlns:tp="http://www.plazi.org/taxpub"><tp:treatment-meta><kwd-group><label>Taxon classification</label><kwd><named-content content-type="kingdom">Animalia</named-content></kwd><kwd><named-content content-type="order">Araneae</named-content></kwd><kwd><named-content content-type="family">Liphistiidae</named-content></kwd></kwd-group><mixed-citation publication-type="journal"><person-group><name><surname>Xu</surname><given-names>Xin</given-names></name><name><surname>Liu</surname><given-names>Fengxiang</given-names></name><name><surname>Chen</surname><given-names>Jian</given-names></name><name><surname>Ono</surname><given-names>Hirotsugu</given-names></name><name><surname>Li</surname><given-names>Daiqin</given-names></name><name><surname>Kuntner</surname><given-names>Matjaž</given-names></name></person-group><article-title>A genus-level taxonomic review of primitively segmented spiders (<tp:taxon-name><tp:taxon-name-part taxon-name-part-type="suborder">Mesothelae</tp:taxon-name-part></tp:taxon-name>, <tp:taxon-name><tp:taxon-name-part taxon-name-part-type="family">Liphistiidae</tp:taxon-name-part></tp:taxon-name>)</article-title><source>Zookeys</source><day>21</day><month>3</month><year>2015</year><volume>2015</volume><issue>488</issue><fpage>121</fpage><lpage>151</lpage><pub-id pub-id-type="doi">10.3897/zookeys.488.8726</pub-id></mixed-citation></tp:treatment-meta><tp:nomenclature><label>Genus</label><tp:taxon-name>
                        <tp:taxon-name-part taxon-name-part-type="genus">Ganthela</tp:taxon-name-part>
                        <object-id xmlns:xlink="http://www.w3.org/1999/xlink" content-type="zoobank" xlink:type="simple">http://zoobank.org/F70E24D5-C13B-4195-825C-A69A684AB893</object-id>
                    </tp:taxon-name><tp:taxon-authority>Xu &amp; Kuntner</tp:taxon-authority><tp:taxon-status xmlns:xlink="http://www.w3.org/1999/xlink" xlink:type="simple">gen. n.</tp:taxon-status><xref ref-type="fig" rid="F5">Figures 10–14</xref><!--PageBreak--><!--PageBreak--><tp:nomenclature-citation-list><tp:nomenclature-citation><tp:taxon-name><tp:taxon-name-part taxon-name-part-type="genus">Liphistius</tp:taxon-name-part></tp:taxon-name><comment>: <xref ref-type="bibr" rid="B76">Wang 1989</xref>, P. 30, description of <italic><tp:taxon-name><tp:taxon-name-part taxon-name-part-type="genus">Liphistius</tp:taxon-name-part> <tp:taxon-name-part taxon-name-part-type="species">cipingensis</tp:taxon-name-part></tp:taxon-name></italic> (= <italic><tp:taxon-name><tp:taxon-name-part taxon-name-part-type="genus">Ganthela</tp:taxon-name-part> <tp:taxon-name-part taxon-name-part-type="species">cipingensis</tp:taxon-name-part></tp:taxon-name></italic>).</comment></tp:nomenclature-citation><tp:nomenclature-citation><tp:taxon-name><tp:taxon-name-part taxon-name-part-type="genus">Songthela</tp:taxon-name-part></tp:taxon-name><comment>: <xref ref-type="bibr" rid="B39">Ono 2000</xref>, P. 150, transferred <italic><tp:taxon-name><tp:taxon-name-part taxon-name-part-type="genus">Liphistius</tp:taxon-name-part> <tp:taxon-name-part taxon-name-part-type="species">cipingensis</tp:taxon-name-part></tp:taxon-name></italic> to <italic><tp:taxon-name><tp:taxon-name-part taxon-name-part-type="genus">Songthela</tp:taxon-name-part> <tp:taxon-name-part taxon-name-part-type="species">cipingensis</tp:taxon-name-part></tp:taxon-name></italic> (= <italic><tp:taxon-name><tp:taxon-name-part taxon-name-part-type="genus">Ganthela</tp:taxon-name-part> <tp:taxon-name-part taxon-name-part-type="species">cipingensis</tp:taxon-name-part></tp:taxon-name></italic>).</comment></tp:nomenclature-citation><tp:nomenclature-citation><tp:taxon-name><tp:taxon-name-part taxon-name-part-type="genus">Heptathela</tp:taxon-name-part></tp:taxon-name><comment>: <xref ref-type="bibr" rid="B46">Platnick 1993</xref>, P. 77, transferred <italic><tp:taxon-name><tp:taxon-name-part taxon-name-part-type="genus">Liphistius</tp:taxon-name-part> <tp:taxon-name-part taxon-name-part-type="species">cipingensis</tp:taxon-name-part></tp:taxon-name></italic> to <italic><tp:taxon-name><tp:taxon-name-part taxon-name-part-type="genus">Heptathela</tp:taxon-name-part> <tp:taxon-name-part taxon-name-part-type="species">cipingensis</tp:taxon-name-part></tp:taxon-name></italic> (= <italic><tp:taxon-name><tp:taxon-name-part taxon-name-part-type="genus">Ganthela</tp:taxon-name-part> <tp:taxon-name-part taxon-name-part-type="species">cipengensis</tp:taxon-name-part></tp:taxon-name></italic>).</comment></tp:nomenclature-citation></tp:nomenclature-citation-list></tp:nomenclature><tp:treatment-sec sec-type="Type species"><title>Type species.</title><p><italic><tp:taxon-name><tp:taxon-name-part taxon-name-part-type="genus">Ganthela</tp:taxon-name-part> <tp:taxon-name-part taxon-name-part-type="species">yundingensis</tp:taxon-name-part></tp:taxon-name></italic> sp. n.</p></tp:treatment-sec><tp:treatment-sec sec-type="Etymology"><title>Etymology.</title><p>The genera of heptathelines contain in their name the word ‘thela’ referring to spinnerets as the Greek word <italic>thele</italic> means nipple-like protuberance (<xref ref-type="bibr" rid="B39">Ono 2000</xref>). We continue this tradition, but name the genus to start with Gan-, which refers to Jiangxi Province.</p></tp:treatment-sec><tp:treatment-sec sec-type="Diagnosis"><title>Diagnosis.</title><p>Males of <italic><tp:taxon-name><tp:taxon-name-part taxon-name-part-type="genus">Ganthela</tp:taxon-name-part></tp:taxon-name></italic> differs from all other <tp:taxon-name><tp:taxon-name-part taxon-name-part-type="subfamily">Heptathelinae</tp:taxon-name-part></tp:taxon-name> genera by a smooth conductor with a distal spiniform apex (Figures <xref ref-type="fig" rid="F5">10–11</xref>), a flat opening embolus and scale-like contrategulum (Figures <xref ref-type="fig" rid="F5">10–11</xref>), females can be identified by a single pair of similar receptacular clusters (Figures <xref ref-type="fig" rid="F5">13–14</xref>).</p><!--PageBreak--></tp:treatment-sec><tp:treatment-sec sec-type="Description"><title>Description.</title><p>Total length (excluding chelicerae) = 8–15 mm (N = 35); male palpal conductor smooth, wide, leaf-shaped, with a spiniform apex (Figures <xref ref-type="fig" rid="F5">10–11</xref>); spinose paracymbium relative short (Figures <xref ref-type="fig" rid="F5">10</xref>, <xref ref-type="fig" rid="F5">12</xref>); embolus with a flat opening (Figures <xref ref-type="fig" rid="F5">10–11</xref>); contrategulum scale-like with a smooth margin (Figures <xref ref-type="fig" rid="F5">10–11</xref>); female genitalia with paired receptacular clusters of similar size, situated at the anterior margin of the bursa copulatrix with tubular stems (Figures <xref ref-type="fig" rid="F5">13–14</xref>).</p></tp:treatment-sec><tp:treatment-sec sec-type="Species composition"><title>Species composition.</title><p><italic><tp:taxon-name><tp:taxon-name-part taxon-name-part-type="genus">Ganthela</tp:taxon-name-part> <tp:taxon-name-part taxon-name-part-type="species">cipingensis</tp:taxon-name-part></tp:taxon-name></italic> (Wang, 1989), comb. n. (7♀), male is unknown, <italic><tp:taxon-name><tp:taxon-name-part taxon-name-part-type="genus">Ganthela</tp:taxon-name-part> <tp:taxon-name-part taxon-name-part-type="species">yundingensis</tp:taxon-name-part></tp:taxon-name></italic> Xu, sp. n. (1♂1♀), one undescribed species from Jiangxi Province, China (11♀), and four undescribed species from Fujian Province, China (1♀, 1♂11♀, 1♀, and 3♀, respectively).</p></tp:treatment-sec><tp:treatment-sec sec-type="Distribution"><title>Distribution.</title><p>China (Fujian, Jiangxi).</p></tp:treatment-sec><tp:treatment-sec sec-type="Remarks"><title>Remarks.</title><p><xref ref-type="bibr" rid="B76">Wang (1989)</xref> placed <italic><tp:taxon-name><tp:taxon-name-part taxon-name-part-type="genus">Ganthela</tp:taxon-name-part> <tp:taxon-name-part taxon-name-part-type="species">cipingensis</tp:taxon-name-part></tp:taxon-name></italic> in <italic><tp:taxon-name><tp:taxon-name-part taxon-name-part-type="genus">Liphistius</tp:taxon-name-part></tp:taxon-name></italic> based on the presence of eight spinnerets. Our collections from the type locality contain specimens with seven spinnerets. The number of spinnerets thus varies intraspecifically.</p><!--PageBreak--></tp:treatment-sec><tp:treatment-sec><!--Section generated to contain objects referenced in tp:taxon-treatment.--><fig id="F5" position="float" orientation="portrait"><label>Figures 10–14.</label><caption><p>Male (XUX-2013–136) and female (XUX-2013–135) genital anatomy of <italic><tp:taxon-name><tp:taxon-name-part taxon-name-part-type="genus">Ganthela</tp:taxon-name-part> <tp:taxon-name-part taxon-name-part-type="species">yundingensis</tp:taxon-name-part></tp:taxon-name></italic> sp. n. <bold>10</bold> palp prolateral view <bold>11</bold> palp ventral view <bold>12</bold> palp retrolateral view <bold>13</bold> vulva dorsal view <bold>14</bold> vulva ventral view. Scales 0.5 mm. RC = receptacular cluster.</p></caption><graphic xmlns:xlink="http://www.w3.org/1999/xlink" xlink:href="zookeys-488-121-g005.jpg" position="float" orientation="portrait" xlink:type="simple" id="oo_40342.jpg"/></fig></tp:treatment-sec><ref-list><ref id="B76"><mixed-citation xmlns:xlink="http://www.w3.org/1999/xlink" xlink:type="simple"><person-group><name name-style="western"><surname>Wang</surname><given-names>JF</given-names></name></person-group> (<year>1989</year>) <article-title>A new species of spider of the genus <italic><tp:taxon-name><tp:taxon-name-part taxon-name-part-type="genus">Liphistius</tp:taxon-name-part></tp:taxon-name></italic> from south China (<tp:taxon-name><tp:taxon-name-part taxon-name-part-type="order">Araneae</tp:taxon-name-part></tp:taxon-name>: <tp:taxon-name><tp:taxon-name-part taxon-name-part-type="family">Liphistiidae</tp:taxon-name-part></tp:taxon-name>).</article-title><source>Acta Zootaxonomica Sinica</source><volume>14</volume>: <fpage>30</fpage>–<lpage>32</lpage>.</mixed-citation></ref><ref id="B39"><mixed-citation xmlns:xlink="http://www.w3.org/1999/xlink" xlink:type="simple"><person-group><name name-style="western"><surname>Ono</surname><given-names>H</given-names></name></person-group> (<year>2000</year>) <article-title>Zoogeographic and taxonomic notes on spiders of the subfamily <tp:taxon-name><tp:taxon-name-part taxon-name-part-type="subfamily">Heptathelinae</tp:taxon-name-part></tp:taxon-name> (<tp:taxon-name><tp:taxon-name-part taxon-name-part-type="order">Araneae</tp:taxon-name-part></tp:taxon-name>, <tp:taxon-name><tp:taxon-name-part taxon-name-part-type="suborder">Mesothelae</tp:taxon-name-part></tp:taxon-name>, <tp:taxon-name><tp:taxon-name-part taxon-name-part-type="family">Liphistiidae</tp:taxon-name-part></tp:taxon-name>).</article-title><source>Memoirs of the National Science Museum</source><volume>33</volume>: <fpage>145</fpage>–<lpage>151</lpage>.</mixed-citation></ref><ref id="B46"><mixed-citation xmlns:xlink="http://www.w3.org/1999/xlink" xlink:type="simple"><person-group><name name-style="western"><surname>Platnick</surname><given-names>NI</given-names></name></person-group> (<year>1993</year>) <source>Advances in spider taxonomy 1988–1991, with synonymies and transfers 1940–1980.</source><publisher-name>The New York Entomological Society</publisher-name>, <publisher-loc>New York</publisher-loc>, <size units="page">846 pp</size>.</mixed-citation></ref></ref-list></tp:taxon-treatment>
