# Supplementary material for: A genus-level taxonomic review of primitively segmented spiders (Mesothelae, Liphistiidae)
Source: Zookeys. 2015 Mar 21;(488):121–51. doi: 10.3897/zookeys.488.8726 (PMC4389128; doi:10.3897/zookeys.488.8726)
Supplement: XML Treatment for Ganthela yundingensis [file zookeys.488.8726-treatment7.xml]

<!DOCTYPE tp:taxon-treatment
  PUBLIC "-//TaxonX//DTD Taxonomic Treatment Publishing DTD v0 20100105//EN" "tax-treatment-NSO.dtd">
<tp:taxon-treatment xmlns:tp="http://www.plazi.org/taxpub"><tp:treatment-meta><kwd-group><label>Taxon classification</label><kwd><named-content content-type="kingdom">Animalia</named-content></kwd><kwd><named-content content-type="order">Araneae</named-content></kwd><kwd><named-content content-type="family">Liphistiidae</named-content></kwd></kwd-group><mixed-citation publication-type="journal"><person-group><name><surname>Xu</surname><given-names>Xin</given-names></name><name><surname>Liu</surname><given-names>Fengxiang</given-names></name><name><surname>Chen</surname><given-names>Jian</given-names></name><name><surname>Ono</surname><given-names>Hirotsugu</given-names></name><name><surname>Li</surname><given-names>Daiqin</given-names></name><name><surname>Kuntner</surname><given-names>Matjaž</given-names></name></person-group><article-title>A genus-level taxonomic review of primitively segmented spiders (<tp:taxon-name><tp:taxon-name-part taxon-name-part-type="suborder">Mesothelae</tp:taxon-name-part></tp:taxon-name>, <tp:taxon-name><tp:taxon-name-part taxon-name-part-type="family">Liphistiidae</tp:taxon-name-part></tp:taxon-name>)</article-title><source>Zookeys</source><day>21</day><month>3</month><year>2015</year><volume>2015</volume><issue>488</issue><fpage>121</fpage><lpage>151</lpage><pub-id pub-id-type="doi">10.3897/zookeys.488.8726</pub-id></mixed-citation></tp:treatment-meta><tp:nomenclature><tp:taxon-name>
                        <tp:taxon-name-part taxon-name-part-type="genus">Ganthela</tp:taxon-name-part>
                        <tp:taxon-name-part taxon-name-part-type="species">yundingensis</tp:taxon-name-part>
                        <object-id xmlns:xlink="http://www.w3.org/1999/xlink" content-type="zoobank" xlink:type="simple">http://zoobank.org/4F54A057-613A-4E8E-ADB4-B1B0AA0BB579</object-id>
                    </tp:taxon-name><tp:taxon-authority>Xu</tp:taxon-authority><tp:taxon-status xmlns:xlink="http://www.w3.org/1999/xlink" xlink:type="simple">sp. n.</tp:taxon-status><xref ref-type="fig" rid="F5">Figures 10–14</xref></tp:nomenclature><tp:treatment-sec sec-type="Types"><title>Types.</title><p>Male holotype (XUX-2013–136) and female paratype from Mt. Yunding, Tingxi Town, Tong’an District, Xiamen City, Fujian Province, China; <named-content xmlns:xlink="http://www.w3.org/1999/xlink" content-type="dwc:verbatimCoordinates" xlink:type="simple">24.87°N, 118.16°E</named-content>, 631 m; 8 July 2013; collected by F. Liu, X. Xu and Z. Zhang, deposited at NZMC, Institute of Zoology, Chinese Academy of Sciences, Beijing, China.</p></tp:treatment-sec><tp:treatment-sec sec-type="Etymology"><title>Etymology.</title><p>‘Yunding’ refers to the type locality of this species, Mt. Yunding.</p></tp:treatment-sec><tp:treatment-sec sec-type="Diagnosis"><title>Diagnosis.</title><p>Females can be distinguished from <italic><tp:taxon-name><tp:taxon-name-part taxon-name-part-type="genus">Ganthela</tp:taxon-name-part> <tp:taxon-name-part taxon-name-part-type="species">cipingensis</tp:taxon-name-part></tp:taxon-name></italic> and the five undescribed <italic><tp:taxon-name><tp:taxon-name-part taxon-name-part-type="genus">Ganthela</tp:taxon-name-part></tp:taxon-name></italic> species we are aware of by lacking genital stalks (Figures <xref ref-type="fig" rid="F5">13–14</xref>), and the males, uniquely among heptathelines, possess the contrategulum with two marginal apophyses (Figures <xref ref-type="fig" rid="F5">11–12</xref>), the prolateral one being scale-like (Figure <xref ref-type="fig" rid="F5">11</xref>).</p></tp:treatment-sec><tp:treatment-sec sec-type="Description"><title>Description.</title><p>Male (holotype). Carapace and opisthosoma light brown; tergites dark brown; sternum narrow, twice as long as wide; a few long pointed hairs running over ocular mound in a longitudinal row; chelicerae robust with promargin of cheliceral groove with 10 denticles of variable size; legs with strong hairs and spines; opisthosoma with 12 tergites, the first 2–5 larger than others and the fourth largest, the first four close to each other; 7 spinnerets. Measurements: BL 9.80, CL 4.48, CW 4.03, OL 4.98, OW 3.75; ALE &gt; PLE &gt; PME &gt; AME; leg I 13.60 (4.03 + 1.48 + 2.90 + 3.41 + 1.78), leg II 13.80 (3.81 + 1.70 + 2.91 + 3.48 + 1.90), leg III 16.01 (4.02 + 1.71 + 3.28 + 4.58 + 2.42), leg IV 20.60 (5.20 + 1.89 + 3.90 + 6.50 + 3.11).</p><p>Palp: Cymbium with a projection; prolateral side of paracymbium unpigmented and unsclerotised, numerous setae and spines at the tip of paracymbium (Figures <xref ref-type="fig" rid="F5">10–12</xref>). Contrategulum has two marginal apophyses, the first one scale-like with a smooth margin (Figures <xref ref-type="fig" rid="F5">10–11</xref>). Tegulum with a dentate edge (Figures <xref ref-type="fig" rid="F5">11–12</xref>). Conductor wide leaf-shaped, with spiniform apex, parallel to embolus (Figures <xref ref-type="fig" rid="F5">10–11</xref>). Embolus largely sclerotized, with a flat opening (Figures <xref ref-type="fig" rid="F5">10–11</xref>).</p><p>Female. Colouration of carapace and opisthosoma as in male; chelicerae robust with promargin of cheliceral groove with 12 strong denticles of variable size; legs with strong hairs and spines; opisthosoma with 12 tergites, as in male; 7 spinnerets. Measurements: BL 13.23, CL 5.96, CW 5.18, OL 7.28, OW 4.90; ALE &gt; PLE &gt; PME &gt; AME; palp 9.64 (3.26 + 1.61 + 2.15 + 2.62), leg I 11.46 (3.33 + 2.08 + 2.17 + 2.30 + 1.58), leg II 11.82 (3.56 + 2.11 + 2.13 + 2.42 + 1.60), leg III 13.18 (3.71 + 2.20 + 2.33 + 3.02 + 1.92), leg IV 17.59 (4.03 + 2.40 + 3.30 + 5.19 + 2.67).</p><p>Female genitalia: The posterior part of the genital area rectangular (Figure <xref ref-type="fig" rid="F5">13–14</xref>), a pair of receptacular clusters close to each other, without stalks (Figures <xref ref-type="fig" rid="F5">13–14</xref>).</p></tp:treatment-sec><tp:treatment-sec><!--Section generated to contain objects referenced in tp:taxon-treatment.--><fig id="F5" position="float" orientation="portrait"><label>Figures 10–14.</label><caption><p>Male (XUX-2013–136) and female (XUX-2013–135) genital anatomy of <italic><tp:taxon-name><tp:taxon-name-part taxon-name-part-type="genus">Ganthela</tp:taxon-name-part> <tp:taxon-name-part taxon-name-part-type="species">yundingensis</tp:taxon-name-part></tp:taxon-name></italic> sp. n. <bold>10</bold> palp prolateral view <bold>11</bold> palp ventral view <bold>12</bold> palp retrolateral view <bold>13</bold> vulva dorsal view <bold>14</bold> vulva ventral view. Scales 0.5 mm. RC = receptacular cluster.</p></caption><graphic xmlns:xlink="http://www.w3.org/1999/xlink" xlink:href="zookeys-488-121-g005.jpg" position="float" orientation="portrait" xlink:type="simple" id="oo_40342.jpg"/></fig></tp:treatment-sec></tp:taxon-treatment>
