# Supplementary material for: A genus-level taxonomic review of primitively segmented spiders (Mesothelae, Liphistiidae)
Source: Zookeys. 2015 Mar 21;(488):121–51. doi: 10.3897/zookeys.488.8726 (PMC4389128; doi:10.3897/zookeys.488.8726)
Supplement: XML Treatment for Heptathela [file zookeys.488.8726-treatment8.xml]

<!DOCTYPE tp:taxon-treatment
  PUBLIC "-//TaxonX//DTD Taxonomic Treatment Publishing DTD v0 20100105//EN" "tax-treatment-NSO.dtd">
<tp:taxon-treatment xmlns:tp="http://www.plazi.org/taxpub"><tp:treatment-meta><kwd-group><label>Taxon classification</label><kwd><named-content content-type="kingdom">Animalia</named-content></kwd><kwd><named-content content-type="order">Araneae</named-content></kwd><kwd><named-content content-type="family">Liphistiidae</named-content></kwd></kwd-group><mixed-citation publication-type="journal"><person-group><name><surname>Xu</surname><given-names>Xin</given-names></name><name><surname>Liu</surname><given-names>Fengxiang</given-names></name><name><surname>Chen</surname><given-names>Jian</given-names></name><name><surname>Ono</surname><given-names>Hirotsugu</given-names></name><name><surname>Li</surname><given-names>Daiqin</given-names></name><name><surname>Kuntner</surname><given-names>Matjaž</given-names></name></person-group><article-title>A genus-level taxonomic review of primitively segmented spiders (<tp:taxon-name><tp:taxon-name-part taxon-name-part-type="suborder">Mesothelae</tp:taxon-name-part></tp:taxon-name>, <tp:taxon-name><tp:taxon-name-part taxon-name-part-type="family">Liphistiidae</tp:taxon-name-part></tp:taxon-name>)</article-title><source>Zookeys</source><day>21</day><month>3</month><year>2015</year><volume>2015</volume><issue>488</issue><fpage>121</fpage><lpage>151</lpage><pub-id pub-id-type="doi">10.3897/zookeys.488.8726</pub-id></mixed-citation></tp:treatment-meta><tp:nomenclature><label>Genus</label><tp:taxon-name>
                        <tp:taxon-name-part taxon-name-part-type="genus">Heptathela</tp:taxon-name-part>
                    </tp:taxon-name><tp:taxon-authority>Kishida, 1923</tp:taxon-authority><xref ref-type="fig" rid="F6">Figures 15–21</xref><tp:nomenclature-citation-list><tp:nomenclature-citation><tp:taxon-name><tp:taxon-name-part taxon-name-part-type="genus">Heptathela</tp:taxon-name-part></tp:taxon-name><comment> Kishida, 1923, type species <italic><tp:taxon-name><tp:taxon-name-part taxon-name-part-type="genus">Liphistius</tp:taxon-name-part> <tp:taxon-name-part taxon-name-part-type="species">kimurai</tp:taxon-name-part></tp:taxon-name></italic> Kishida, 1920, P. 235.</comment></tp:nomenclature-citation></tp:nomenclature-citation-list></tp:nomenclature><tp:treatment-sec sec-type="Diagnosis"><title>Diagnosis.</title><p><italic><tp:taxon-name><tp:taxon-name-part taxon-name-part-type="genus">Heptathela</tp:taxon-name-part></tp:taxon-name></italic> males differ from all other <tp:taxon-name><tp:taxon-name-part taxon-name-part-type="subfamily">Heptathelinae</tp:taxon-name-part></tp:taxon-name> genera by a leaf-shaped conductor (Figures <xref ref-type="fig" rid="F6">18–19</xref>), a thumb-shaped embolus (Figures <xref ref-type="fig" rid="F6">15</xref>, <xref ref-type="fig" rid="F6">18</xref>) and a wide tegulum with a rugate margin (Figures <xref ref-type="fig" rid="F6">16</xref>, <xref ref-type="fig" rid="F6">18–19</xref>). <italic><tp:taxon-name><tp:taxon-name-part taxon-name-part-type="genus">Heptathela</tp:taxon-name-part></tp:taxon-name></italic> females can be distinguished from all other <tp:taxon-name><tp:taxon-name-part taxon-name-part-type="subfamily">Heptathelinae</tp:taxon-name-part></tp:taxon-name> genera by a single paired depression on the ventro-lateral part of genital atrium (Figure <xref ref-type="fig" rid="F6">20</xref>), and by the one pair of main receptacular cluster and secondary, lateral, irregular receptacular clusters (Figures <xref ref-type="fig" rid="F6">20–21</xref>).</p></tp:treatment-sec><tp:treatment-sec sec-type="Description"><title>Description.</title><p>Total length (excluding chelicerae) = 7–17 mm (N = 229); male palp with a leaf-shaped conductor with spiniform apex or dentate edge, rugate (Figures <xref ref-type="fig" rid="F6">18–19</xref>); spinose paracymbium long, nearly the length of the cymbium (Figures <xref ref-type="fig" rid="F6">15–16</xref>); embolus thumb-shape (Figures <xref ref-type="fig" rid="F6">15</xref>, <xref ref-type="fig" rid="F6">18</xref>); tegulum wide, with a rugate margin (Figures <xref ref-type="fig" rid="F6">16</xref>, <xref ref-type="fig" rid="F6">18–19</xref>); female genitalia with a paired depression on the ventro-lateral part of the genital atrium (Figure <xref ref-type="fig" rid="F6">20</xref>); with a pair of main receptacular cluster at the anterior margin of the bursa copulatrix and separated from each other, and with secondary, lateral, irregular receptacular clusters (Figures <xref ref-type="fig" rid="F6">20–21</xref>).</p></tp:treatment-sec><tp:treatment-sec sec-type="Species composition"><title>Species composition.</title><p><italic><tp:taxon-name><tp:taxon-name-part taxon-name-part-type="genus">Heptathela</tp:taxon-name-part> <tp:taxon-name-part taxon-name-part-type="species">amamiensis</tp:taxon-name-part></tp:taxon-name></italic> Haupt, 1983; <italic><tp:taxon-name><tp:taxon-name-part taxon-name-part-type="genus">Heptathela</tp:taxon-name-part> <tp:taxon-name-part taxon-name-part-type="species">higoensis</tp:taxon-name-part></tp:taxon-name></italic> Haupt, 1983; <italic><tp:taxon-name><tp:taxon-name-part taxon-name-part-type="genus">Heptathela</tp:taxon-name-part> <tp:taxon-name-part taxon-name-part-type="species">kanenoi</tp:taxon-name-part></tp:taxon-name></italic> Ono, 1996; <italic><tp:taxon-name><tp:taxon-name-part taxon-name-part-type="genus">Heptathela</tp:taxon-name-part> <tp:taxon-name-part taxon-name-part-type="species">kikuyai</tp:taxon-name-part></tp:taxon-name></italic> Ono, 1998; <italic><tp:taxon-name><tp:taxon-name-part taxon-name-part-type="genus">Heptathela</tp:taxon-name-part> <tp:taxon-name-part taxon-name-part-type="species">kimurai</tp:taxon-name-part></tp:taxon-name></italic> (Kishida, 1920); <italic><tp:taxon-name><tp:taxon-name-part taxon-name-part-type="genus">Heptathela</tp:taxon-name-part> <tp:taxon-name-part taxon-name-part-type="species">nishikawai</tp:taxon-name-part></tp:taxon-name></italic> Ono, 1998; <italic><tp:taxon-name><tp:taxon-name-part taxon-name-part-type="genus">Heptathela</tp:taxon-name-part> <tp:taxon-name-part taxon-name-part-type="species">yaginumai</tp:taxon-name-part></tp:taxon-name></italic> Ono, 1998; <italic><tp:taxon-name><tp:taxon-name-part taxon-name-part-type="genus">Heptathela</tp:taxon-name-part> <tp:taxon-name-part taxon-name-part-type="species">yakushimaensis</tp:taxon-name-part></tp:taxon-name></italic> Ono, 1998; <italic><tp:taxon-name><tp:taxon-name-part taxon-name-part-type="genus">Heptathela</tp:taxon-name-part> <tp:taxon-name-part taxon-name-part-type="species">yanbaruensis</tp:taxon-name-part></tp:taxon-name></italic> Haupt, 1983.</p></tp:treatment-sec><tp:treatment-sec sec-type="Distribution"><title>Distribution.</title><p>Japan (Kyushu and Okinawa).</p></tp:treatment-sec><tp:treatment-sec><!--Section generated to contain objects referenced in tp:taxon-treatment.--><fig id="F6" position="float" orientation="portrait"><label>Figures 15–21.</label><caption><p>Male (XUX-2013–389) and female (XUX-2013–351) genital anatomy of <italic><tp:taxon-name><tp:taxon-name-part taxon-name-part-type="genus">Heptathela</tp:taxon-name-part> <tp:taxon-name-part taxon-name-part-type="species">higoensis</tp:taxon-name-part></tp:taxon-name></italic> Haupt, 1983 and <italic><tp:taxon-name><tp:taxon-name-part taxon-name-part-type="genus">Heptathela</tp:taxon-name-part> <tp:taxon-name-part taxon-name-part-type="species">kimurai</tp:taxon-name-part></tp:taxon-name></italic> (Kishida, 1920), respectively. <bold>15</bold> palp prolateral view <bold>16</bold> palp ventral view <bold>17</bold> palp retrolateral view <bold>18</bold> contrategulum, conductor and embolus, ventral view <bold>19</bold> contrategulum, conductor and embolus, retrolateral view <bold>20</bold> vulva ventral view <bold>21</bold> vulva dorsal view; Scales 0.5 mm. D = depression.</p></caption><graphic xmlns:xlink="http://www.w3.org/1999/xlink" xlink:href="zookeys-488-121-g006.jpg" position="float" orientation="portrait" xlink:type="simple" id="oo_40343.jpg"/></fig></tp:treatment-sec></tp:taxon-treatment>
