# Supplementary material for: A genus-level taxonomic review of primitively segmented spiders (Mesothelae, Liphistiidae)
Source: Zookeys. 2015 Mar 21;(488):121–51. doi: 10.3897/zookeys.488.8726 (PMC4389128; doi:10.3897/zookeys.488.8726)
Supplement: XML Treatment for Qiongthela [file zookeys.488.8726-treatment9.xml]

<!DOCTYPE tp:taxon-treatment
  PUBLIC "-//TaxonX//DTD Taxonomic Treatment Publishing DTD v0 20100105//EN" "tax-treatment-NSO.dtd">
<tp:taxon-treatment xmlns:tp="http://www.plazi.org/taxpub"><tp:treatment-meta><kwd-group><label>Taxon classification</label><kwd><named-content content-type="kingdom">Animalia</named-content></kwd><kwd><named-content content-type="order">Araneae</named-content></kwd><kwd><named-content content-type="family">Liphistiidae</named-content></kwd></kwd-group><mixed-citation publication-type="journal"><person-group><name><surname>Xu</surname><given-names>Xin</given-names></name><name><surname>Liu</surname><given-names>Fengxiang</given-names></name><name><surname>Chen</surname><given-names>Jian</given-names></name><name><surname>Ono</surname><given-names>Hirotsugu</given-names></name><name><surname>Li</surname><given-names>Daiqin</given-names></name><name><surname>Kuntner</surname><given-names>Matjaž</given-names></name></person-group><article-title>A genus-level taxonomic review of primitively segmented spiders (<tp:taxon-name><tp:taxon-name-part taxon-name-part-type="suborder">Mesothelae</tp:taxon-name-part></tp:taxon-name>, <tp:taxon-name><tp:taxon-name-part taxon-name-part-type="family">Liphistiidae</tp:taxon-name-part></tp:taxon-name>)</article-title><source>Zookeys</source><day>21</day><month>3</month><year>2015</year><volume>2015</volume><issue>488</issue><fpage>121</fpage><lpage>151</lpage><pub-id pub-id-type="doi">10.3897/zookeys.488.8726</pub-id></mixed-citation></tp:treatment-meta><tp:nomenclature><label>Genus</label><tp:taxon-name>
                        <tp:taxon-name-part taxon-name-part-type="genus">Qiongthela</tp:taxon-name-part>
                        <object-id xmlns:xlink="http://www.w3.org/1999/xlink" content-type="zoobank" xlink:type="simple">http://zoobank.org/BA103085-F5FB-4DF1-81C7-CA5CDE26E65E</object-id>
                    </tp:taxon-name><tp:taxon-authority>Xu &amp; Kuntner</tp:taxon-authority><tp:taxon-status xmlns:xlink="http://www.w3.org/1999/xlink" xlink:type="simple">gen. n.</tp:taxon-status><xref ref-type="fig" rid="F7">Figures 22–27</xref></tp:nomenclature><tp:treatment-sec sec-type="Type species"><title>Type species.</title><p><italic><tp:taxon-name><tp:taxon-name-part taxon-name-part-type="genus">Qiongthela</tp:taxon-name-part> <tp:taxon-name-part taxon-name-part-type="species">baishensis</tp:taxon-name-part></tp:taxon-name></italic> sp. n.</p></tp:treatment-sec><tp:treatment-sec sec-type="Etymology"><title>Etymology.</title><p>The genera of heptathelines contain in their name the word ‘thela’ referring to spinnerets as the Greek word <italic>thele</italic> means nipple-like protuberance (<xref ref-type="bibr" rid="B39">Ono 2000</xref>). We continue this tradition, but name the genus to start with Qiong-, referring to Hainan Province, China.</p></tp:treatment-sec><tp:treatment-sec sec-type="Diagnosis"><title>Diagnosis.</title><p><italic><tp:taxon-name><tp:taxon-name-part taxon-name-part-type="genus">Qiongthela</tp:taxon-name-part></tp:taxon-name></italic> males differ from all other <tp:taxon-name><tp:taxon-name-part taxon-name-part-type="subfamily">Heptathelinae</tp:taxon-name-part></tp:taxon-name> genera by the conductor with a narrow, blade-like, slightly hooked apex (Figures <xref ref-type="fig" rid="F7">22</xref>, <xref ref-type="fig" rid="F7">25–26</xref>), and by tegulum with two apophyses (Figures <xref ref-type="fig" rid="F7">23</xref>, <xref ref-type="fig" rid="F7">25–26</xref>). <italic><tp:taxon-name><tp:taxon-name-part taxon-name-part-type="genus">Qiongthela</tp:taxon-name-part></tp:taxon-name></italic> females can be distinguished from all other <tp:taxon-name><tp:taxon-name-part taxon-name-part-type="subfamily">Heptathelinae</tp:taxon-name-part></tp:taxon-name> by two paired receptacular clusters located at the anterior margin of the bursa copulatrix (Figure <xref ref-type="fig" rid="F7">27</xref>).</p></tp:treatment-sec><tp:treatment-sec sec-type="Description"><title>Description.</title><p>Total length (excluding chelicerae) = 13–31 mm (N = 14); male palp with a distally free conductor, narrow, blade-like with slightly hook-like apex, (Figures <xref ref-type="fig" rid="F7">22</xref>, <xref ref-type="fig" rid="F7">25–26</xref>); tegulum with two margins, spinose paracymbium (Figures <xref ref-type="fig" rid="F7">23</xref>, <xref ref-type="fig" rid="F7">25–26</xref>); female genitalia with two paired receptacular clusters, all situated at the anterior margin of the bursa copulatrix with more or less distinct tubular stems (Figure <xref ref-type="fig" rid="F7">27</xref>).</p></tp:treatment-sec><tp:treatment-sec sec-type="Species composition"><title>Species composition.</title><p><italic><tp:taxon-name><tp:taxon-name-part taxon-name-part-type="genus">Qiongthela</tp:taxon-name-part> <tp:taxon-name-part taxon-name-part-type="species">australis</tp:taxon-name-part></tp:taxon-name></italic> (Ono, 2002), comb. n., <italic><tp:taxon-name><tp:taxon-name-part taxon-name-part-type="genus">Qiongthela</tp:taxon-name-part> <tp:taxon-name-part taxon-name-part-type="species">nui</tp:taxon-name-part></tp:taxon-name></italic> (Schwendinger &amp; Ono, 2011), comb. n., <italic><tp:taxon-name><tp:taxon-name-part taxon-name-part-type="genus">Qiongthela</tp:taxon-name-part> <tp:taxon-name-part taxon-name-part-type="species">baishensis</tp:taxon-name-part></tp:taxon-name></italic> sp. n. (3♂2♀), and three undescribed species (6♂8♀, 1♀ and 1♂1♀, respectively) from Hainan, China.</p></tp:treatment-sec><tp:treatment-sec sec-type="Distribution"><title>Distribution.</title><p>Hainan (China) and Vietnam.</p><!--PageBreak--></tp:treatment-sec><tp:treatment-sec sec-type="Remarks"><title>Remarks.</title><p>Based on morphological descriptions, but not on phylogenetic analyses, we include two species from Vietnam in this genus, originally described as <italic><tp:taxon-name><tp:taxon-name-part taxon-name-part-type="genus">Songthela</tp:taxon-name-part> <tp:taxon-name-part taxon-name-part-type="species">australis</tp:taxon-name-part></tp:taxon-name></italic> Ono, 2002 and <italic><tp:taxon-name><tp:taxon-name-part taxon-name-part-type="genus">Heptathela</tp:taxon-name-part> <tp:taxon-name-part taxon-name-part-type="species">nui</tp:taxon-name-part></tp:taxon-name></italic> Schwendinger &amp; Ono, 2011.</p><!--PageBreak--></tp:treatment-sec><tp:treatment-sec><!--Section generated to contain objects referenced in tp:taxon-treatment.--><fig id="F7" position="float" orientation="portrait"><label>Figures 22–27.</label><caption><p>Male (XUX-2012–087) and female (XUX-2012–086) genital anatomy of <italic><tp:taxon-name><tp:taxon-name-part taxon-name-part-type="genus">Qiongthela</tp:taxon-name-part> <tp:taxon-name-part taxon-name-part-type="species">baishensis</tp:taxon-name-part></tp:taxon-name></italic> sp. n. <bold>22</bold> palp prolateral view <bold>23</bold> palp retrolateral view <bold>24</bold> palp ventral view <bold>25–26</bold> contrategulum, conductor and embolus, distal view <bold>27</bold> vulva dorsal view. Scales <bold>18–20:</bold> 1 mm, <bold>21–23:</bold> 0.5 mm.</p></caption><graphic xmlns:xlink="http://www.w3.org/1999/xlink" xlink:href="zookeys-488-121-g007.jpg" position="float" orientation="portrait" xlink:type="simple" id="oo_40344.jpg"/></fig></tp:treatment-sec><ref-list><ref id="B39"><mixed-citation xmlns:xlink="http://www.w3.org/1999/xlink" xlink:type="simple"><person-group><name name-style="western"><surname>Ono</surname><given-names>H</given-names></name></person-group> (<year>2000</year>) <article-title>Zoogeographic and taxonomic notes on spiders of the subfamily <tp:taxon-name><tp:taxon-name-part taxon-name-part-type="subfamily">Heptathelinae</tp:taxon-name-part></tp:taxon-name> (<tp:taxon-name><tp:taxon-name-part taxon-name-part-type="order">Araneae</tp:taxon-name-part></tp:taxon-name>, <tp:taxon-name><tp:taxon-name-part taxon-name-part-type="suborder">Mesothelae</tp:taxon-name-part></tp:taxon-name>, <tp:taxon-name><tp:taxon-name-part taxon-name-part-type="family">Liphistiidae</tp:taxon-name-part></tp:taxon-name>).</article-title><source>Memoirs of the National Science Museum</source><volume>33</volume>: <fpage>145</fpage>–<lpage>151</lpage>.</mixed-citation></ref></ref-list></tp:taxon-treatment>
