# Supplementary material for: A genus-level taxonomic review of primitively segmented spiders (Mesothelae, Liphistiidae)
Source: Zookeys. 2015 Mar 21;(488):121–51. doi: 10.3897/zookeys.488.8726 (PMC4389128; doi:10.3897/zookeys.488.8726)
Supplement: XML Treatment for Qiongthela baishensis [file zookeys.488.8726-treatment10.xml]

<!DOCTYPE tp:taxon-treatment
  PUBLIC "-//TaxonX//DTD Taxonomic Treatment Publishing DTD v0 20100105//EN" "tax-treatment-NSO.dtd">
<tp:taxon-treatment xmlns:tp="http://www.plazi.org/taxpub"><tp:treatment-meta><kwd-group><label>Taxon classification</label><kwd><named-content content-type="kingdom">Animalia</named-content></kwd><kwd><named-content content-type="order">Araneae</named-content></kwd><kwd><named-content content-type="family">Liphistiidae</named-content></kwd></kwd-group><mixed-citation publication-type="journal"><person-group><name><surname>Xu</surname><given-names>Xin</given-names></name><name><surname>Liu</surname><given-names>Fengxiang</given-names></name><name><surname>Chen</surname><given-names>Jian</given-names></name><name><surname>Ono</surname><given-names>Hirotsugu</given-names></name><name><surname>Li</surname><given-names>Daiqin</given-names></name><name><surname>Kuntner</surname><given-names>Matjaž</given-names></name></person-group><article-title>A genus-level taxonomic review of primitively segmented spiders (<tp:taxon-name><tp:taxon-name-part taxon-name-part-type="suborder">Mesothelae</tp:taxon-name-part></tp:taxon-name>, <tp:taxon-name><tp:taxon-name-part taxon-name-part-type="family">Liphistiidae</tp:taxon-name-part></tp:taxon-name>)</article-title><source>Zookeys</source><day>21</day><month>3</month><year>2015</year><volume>2015</volume><issue>488</issue><fpage>121</fpage><lpage>151</lpage><pub-id pub-id-type="doi">10.3897/zookeys.488.8726</pub-id></mixed-citation></tp:treatment-meta><tp:nomenclature><tp:taxon-name>
                        <tp:taxon-name-part taxon-name-part-type="genus">Qiongthela</tp:taxon-name-part>
                        <tp:taxon-name-part taxon-name-part-type="species">baishensis</tp:taxon-name-part>
                        <object-id xmlns:xlink="http://www.w3.org/1999/xlink" content-type="zoobank" xlink:type="simple">http://zoobank.org/5C0F3DB2-3A07-4FC6-83B5-3E286F1493F1</object-id>
                    </tp:taxon-name><tp:taxon-authority>Xu</tp:taxon-authority><tp:taxon-status xmlns:xlink="http://www.w3.org/1999/xlink" xlink:type="simple">sp. n.</tp:taxon-status><xref ref-type="fig" rid="F7">Figures 22–27</xref><!--PageBreak--></tp:nomenclature><tp:treatment-sec sec-type="Types"><title>Types.</title><p>Male holotype (XUX-2012–087, matured 10 October 2012 at CBEE, College of Life Sciences, Hubei University) and two male and two female paratypes from Nangaoling Forest Plantation, Baisha County, Hainan Province, China; <named-content xmlns:xlink="http://www.w3.org/1999/xlink" content-type="dwc:verbatimCoordinates" xlink:type="simple">19.24°N, 109.38°E</named-content>, 463 m, collected 18 July 2012 by D. Li, F. Liu and X. Xu, deposited at NZMC, Institute of Zoology, Chinese Academy of Sciences, Beijing, China.</p></tp:treatment-sec><tp:treatment-sec sec-type="Etymology"><title>Etymology.</title><p>The species epithet refers to Baisha, the species type locality.</p></tp:treatment-sec><tp:treatment-sec sec-type="Diagnosis"><title>Diagnosis.</title><p>Unlike other <italic><tp:taxon-name><tp:taxon-name-part taxon-name-part-type="genus">Qiongthela</tp:taxon-name-part></tp:taxon-name></italic> species, males of <italic><tp:taxon-name><tp:taxon-name-part taxon-name-part-type="genus">Qiongthela</tp:taxon-name-part> <tp:taxon-name-part taxon-name-part-type="species">baishensis</tp:taxon-name-part></tp:taxon-name></italic> possess three parallel serrated distal edges of the contrategulum (Figures <xref ref-type="fig" rid="F7">25</xref>, <xref ref-type="fig" rid="F7">26</xref>), and females have two pairs of receptacular clusters, the median pair larger than the lateral one, with very short or no stalks (Figure <xref ref-type="fig" rid="F7">27</xref>).</p></tp:treatment-sec><tp:treatment-sec sec-type="Description"><title>Description.</title><p>Male (holotype). Carapace and opisthosoma light brown; tergites darker; with a clear fovea; sternum narrow, nearly twice as long as wide; a few long pointed hairs running over ocular mound in a longitudinal row; chelicerae robust with promargin of cheliceral groove containing 10 denticles of variable size; legs with strong hairs and spines; opisthosoma with 12 tergites, the first 2–7 distinctly larger and the fifth largest; 7 spinnerets. Measurements: BL 16.75, CL 6.70, CW 6.65, OL 9.90, OW 7.45; ALE &gt; PLE &gt; PME &gt; AME; leg I 19.76 (6.15 + 2.55 + 4.35 + 4.35 + 2.36), leg II 20.70 (5.59 + 2.67 + 4.24 + 5.45 + 2.75), leg III 21.16 (5.25 + 2.13 + 4.12 + 6.45 + 3.21), leg IV 26.03 (7.38 + 2.75 + 5.78 + 7.05 + 3.07).</p><p>Palp: Cymbium with a projection; prolateral side of paracymbium unpigmented and unsclerotised, numerous setae and spines at the tip of paracymbium (Figures <xref ref-type="fig" rid="F7">22</xref>, <xref ref-type="fig" rid="F7">24</xref>). Contrategulum with three parallel distal edges, row of denticles on inner edge running down to ventro-proximal margin of contrategulum and the outer row forming a sharp edge without denticles (Figures <xref ref-type="fig" rid="F7">22</xref>, <xref ref-type="fig" rid="F7">25–26</xref>). Tegulum with a very long, wide base, pointed, distally directed marginal apophysis with a sharp edge, and retrolaterally with a proximally directed terminal apophysis with a slightly short dentate row and continuously narrowing to a rounded, hooked apex (Figures <xref ref-type="fig" rid="F7">22–26</xref>). Conductor situated ventro-proximally on embolus, with a bent apex (Figures <xref ref-type="fig" rid="F7">22</xref>, <xref ref-type="fig" rid="F7">25–26</xref>). Embolus largely sclerotised, prolaterally with numerous longitudinal ribs (Figures <xref ref-type="fig" rid="F7">22–26</xref>).</p><p>Female (paratype). Colouration as in male; promargin of robust chelicerae with 9 strong denticles variable in size; legs and opisthosoma as in the male; 7 spinnerets. Measurements: BL 13.30–14.15, CL 4.51–6.23, CW 4.63–5.82, OL 7.20–7.45, OW 4.33–5.08; ALE &gt; PLE &gt; PME &gt; AME; palp 10.25 (3.65 + 1.55 + 2.30 + 2.75), leg I 12.48 (4.25 + 1.95 + 2.53 + 2.55 + 1.20), leg II 12.15 (3.75 + 2.07 + 2.25 + 2.65 + 1.43), leg III 12.42 (3.55 + 2.12 + 2.03 + 3.07 + 1.65), leg IV 19.20 (5.45 + 2.65 + 3.45 + 5.10 + 2.55).</p><p>Female genitalia: Two pairs of receptacular clusters along the anterior margin of bursa copulatrix, the median pair larger than the lateral one, with very short or no stalks (Figure <xref ref-type="fig" rid="F7">27</xref>).</p></tp:treatment-sec><tp:treatment-sec><!--Section generated to contain objects referenced in tp:taxon-treatment.--><fig id="F7" position="float" orientation="portrait"><label>Figures 22–27.</label><caption><p>Male (XUX-2012–087) and female (XUX-2012–086) genital anatomy of <italic><tp:taxon-name><tp:taxon-name-part taxon-name-part-type="genus">Qiongthela</tp:taxon-name-part> <tp:taxon-name-part taxon-name-part-type="species">baishensis</tp:taxon-name-part></tp:taxon-name></italic> sp. n. <bold>22</bold> palp prolateral view <bold>23</bold> palp retrolateral view <bold>24</bold> palp ventral view <bold>25–26</bold> contrategulum, conductor and embolus, distal view <bold>27</bold> vulva dorsal view. Scales <bold>18–20:</bold> 1 mm, <bold>21–23:</bold> 0.5 mm.</p></caption><graphic xmlns:xlink="http://www.w3.org/1999/xlink" xlink:href="zookeys-488-121-g007.jpg" position="float" orientation="portrait" xlink:type="simple" id="oo_40344.jpg"/></fig></tp:treatment-sec></tp:taxon-treatment>
