# Supplementary material for: A genus-level taxonomic review of primitively segmented spiders (Mesothelae, Liphistiidae)
Source: Zookeys. 2015 Mar 21;(488):121–51. doi: 10.3897/zookeys.488.8726 (PMC4389128; doi:10.3897/zookeys.488.8726)
Supplement: XML Treatment for Ryuthela [file zookeys.488.8726-treatment11.xml]

<!DOCTYPE tp:taxon-treatment
  PUBLIC "-//TaxonX//DTD Taxonomic Treatment Publishing DTD v0 20100105//EN" "tax-treatment-NSO.dtd">
<tp:taxon-treatment xmlns:tp="http://www.plazi.org/taxpub"><tp:treatment-meta><kwd-group><label>Taxon classification</label><kwd><named-content content-type="kingdom">Animalia</named-content></kwd><kwd><named-content content-type="order">Araneae</named-content></kwd><kwd><named-content content-type="family">Liphistiidae</named-content></kwd></kwd-group><mixed-citation publication-type="journal"><person-group><name><surname>Xu</surname><given-names>Xin</given-names></name><name><surname>Liu</surname><given-names>Fengxiang</given-names></name><name><surname>Chen</surname><given-names>Jian</given-names></name><name><surname>Ono</surname><given-names>Hirotsugu</given-names></name><name><surname>Li</surname><given-names>Daiqin</given-names></name><name><surname>Kuntner</surname><given-names>Matjaž</given-names></name></person-group><article-title>A genus-level taxonomic review of primitively segmented spiders (<tp:taxon-name><tp:taxon-name-part taxon-name-part-type="suborder">Mesothelae</tp:taxon-name-part></tp:taxon-name>, <tp:taxon-name><tp:taxon-name-part taxon-name-part-type="family">Liphistiidae</tp:taxon-name-part></tp:taxon-name>)</article-title><source>Zookeys</source><day>21</day><month>3</month><year>2015</year><volume>2015</volume><issue>488</issue><fpage>121</fpage><lpage>151</lpage><pub-id pub-id-type="doi">10.3897/zookeys.488.8726</pub-id></mixed-citation></tp:treatment-meta><tp:nomenclature><label>Genus</label><tp:taxon-name>
                        <tp:taxon-name-part taxon-name-part-type="genus">Ryuthela</tp:taxon-name-part>
                    </tp:taxon-name><tp:taxon-authority>Haupt, 1983</tp:taxon-authority><xref ref-type="fig" rid="F8">Figures 28–34</xref><tp:nomenclature-citation-list><tp:nomenclature-citation><tp:taxon-name><tp:taxon-name-part taxon-name-part-type="genus">Ryuthela</tp:taxon-name-part></tp:taxon-name><comment> Haupt, 1983, type species <italic><tp:taxon-name><tp:taxon-name-part taxon-name-part-type="genus">Heptathela</tp:taxon-name-part> <tp:taxon-name-part taxon-name-part-type="species">nishihirai</tp:taxon-name-part></tp:taxon-name></italic> Haupt, 1979, P. 286.</comment></tp:nomenclature-citation></tp:nomenclature-citation-list></tp:nomenclature><tp:treatment-sec sec-type="Diagnosis"><title>Diagnosis.</title><p><italic><tp:taxon-name><tp:taxon-name-part taxon-name-part-type="genus">Ryuthela</tp:taxon-name-part></tp:taxon-name></italic> males differ from all other <tp:taxon-name><tp:taxon-name-part taxon-name-part-type="subfamily">Heptathelinae</tp:taxon-name-part></tp:taxon-name> genera by lacking the conductor and by the contrategulum with an enlongate spine (Figures <xref ref-type="fig" rid="F8">28</xref>, <xref ref-type="fig" rid="F8">30</xref>). The females differ from <italic><tp:taxon-name><tp:taxon-name-part taxon-name-part-type="genus">Heptathela</tp:taxon-name-part></tp:taxon-name></italic>, <italic><tp:taxon-name><tp:taxon-name-part taxon-name-part-type="genus">Qiongthela</tp:taxon-name-part></tp:taxon-name></italic>, <italic><tp:taxon-name><tp:taxon-name-part taxon-name-part-type="genus">Sinothela</tp:taxon-name-part></tp:taxon-name></italic>, <italic><tp:taxon-name><tp:taxon-name-part taxon-name-part-type="genus">Songthela</tp:taxon-name-part></tp:taxon-name></italic> and <italic><tp:taxon-name><tp:taxon-name-part taxon-name-part-type="genus">Vinathela</tp:taxon-name-part></tp:taxon-name></italic> by one paired receptacular cluster close to each other (Figures <xref ref-type="fig" rid="F8">31–32</xref>), located at the anterior margin of the bursa copulatrix, and from <italic><tp:taxon-name><tp:taxon-name-part taxon-name-part-type="genus">Ganthela</tp:taxon-name-part></tp:taxon-name></italic> by receptacular clusters without stems that may or may not be fused (Figures <xref ref-type="fig" rid="F8">31–34</xref>).</p></tp:treatment-sec><tp:treatment-sec sec-type="Description"><title>Description.</title><p>Total length (excluding chelicerae) = 7–15 mm (N = 151); male palp with denticulate contrategulum and ventral portion with an elongate spine (Figures <xref ref-type="fig" rid="F8">28</xref>, <xref ref-type="fig" rid="F8">30</xref>); spinose paracymbium relatively short (Figures <xref ref-type="fig" rid="F8">28–30</xref>); female genitalia usually with one paired receptacular clusters, except in some specimens, notably in <italic><tp:taxon-name><tp:taxon-name-part taxon-name-part-type="genus">Ryuthela</tp:taxon-name-part> <tp:taxon-name-part taxon-name-part-type="species">sasakii</tp:taxon-name-part></tp:taxon-name></italic>, where receptacular clusters are unpaired and without stalks (Figures <xref ref-type="fig" rid="F8">31–34</xref>).</p></tp:treatment-sec><tp:treatment-sec sec-type="Species composition"><title>Species composition.</title><p><italic><tp:taxon-name><tp:taxon-name-part taxon-name-part-type="genus">Ryuthela</tp:taxon-name-part> <tp:taxon-name-part taxon-name-part-type="species">iheyana</tp:taxon-name-part></tp:taxon-name></italic> Ono, 2002; <italic><tp:taxon-name><tp:taxon-name-part taxon-name-part-type="genus">Ryuthela</tp:taxon-name-part> <tp:taxon-name-part taxon-name-part-type="species">ishigakiensis</tp:taxon-name-part></tp:taxon-name></italic> Haupt, 1983; <italic><tp:taxon-name><tp:taxon-name-part taxon-name-part-type="genus">Ryuthela</tp:taxon-name-part> <tp:taxon-name-part taxon-name-part-type="species">nishihirai</tp:taxon-name-part></tp:taxon-name></italic> (Haupt, 1979); <italic><tp:taxon-name><tp:taxon-name-part taxon-name-part-type="genus">Ryuthela</tp:taxon-name-part> <tp:taxon-name-part taxon-name-part-type="species">sasakii</tp:taxon-name-part></tp:taxon-name></italic> Ono, 1997; <italic><tp:taxon-name><tp:taxon-name-part taxon-name-part-type="genus">Ryuthela</tp:taxon-name-part> <tp:taxon-name-part taxon-name-part-type="species">tanikawai</tp:taxon-name-part></tp:taxon-name></italic> Ono, 1997.</p></tp:treatment-sec><tp:treatment-sec sec-type="Distribution"><title>Distribution.</title><p>Ryukyu Island (Japan).</p></tp:treatment-sec><tp:treatment-sec sec-type="Remarks"><title>Remarks.</title><p>In <italic><tp:taxon-name><tp:taxon-name-part taxon-name-part-type="genus">Ryuthela</tp:taxon-name-part></tp:taxon-name></italic>, female genital anatomy shows considerable intraspecific variation, therefore the structure of the male palp appears more reliable for diagnostics and identification.</p></tp:treatment-sec><tp:treatment-sec><!--Section generated to contain objects referenced in tp:taxon-treatment.--><fig id="F8" position="float" orientation="portrait"><label>Figures 28–34.</label><caption><p>Male (XUX-2013–228) and female (<bold>31–32</bold> XUX-2012–302 and <bold>33–34</bold> XUX-2012–364) genital anatomy of <italic><tp:taxon-name><tp:taxon-name-part taxon-name-part-type="genus">Ryuthela</tp:taxon-name-part> <tp:taxon-name-part taxon-name-part-type="species">ishigakiensis</tp:taxon-name-part></tp:taxon-name></italic> Haupt, 1983, <italic><tp:taxon-name><tp:taxon-name-part taxon-name-part-type="genus">Ryuthela</tp:taxon-name-part> <tp:taxon-name-part taxon-name-part-type="species">nishihirai</tp:taxon-name-part></tp:taxon-name></italic> (Haupt, 1979), and <italic><tp:taxon-name><tp:taxon-name-part taxon-name-part-type="genus">Ryuthela</tp:taxon-name-part> <tp:taxon-name-part taxon-name-part-type="species">sasakii</tp:taxon-name-part></tp:taxon-name></italic> Ono, 1997, respectively. <bold>28</bold> palp prolateral view <bold>29</bold> palp ventral view <bold>30</bold> palp retrolateral view <bold>31, 33</bold> vulva ventral view <bold>32, 34</bold> vulva dorsal view. Scales 0.5 mm.</p></caption><graphic xmlns:xlink="http://www.w3.org/1999/xlink" xlink:href="zookeys-488-121-g008.jpg" position="float" orientation="portrait" xlink:type="simple" id="oo_40345.jpg"/></fig></tp:treatment-sec></tp:taxon-treatment>
