# Supplementary material for: A genus-level taxonomic review of primitively segmented spiders (Mesothelae, Liphistiidae)
Source: Zookeys. 2015 Mar 21;(488):121–51. doi: 10.3897/zookeys.488.8726 (PMC4389128; doi:10.3897/zookeys.488.8726)
Supplement: XML Treatment for Sinothela [file zookeys.488.8726-treatment12.xml]

<!DOCTYPE tp:taxon-treatment
  PUBLIC "-//TaxonX//DTD Taxonomic Treatment Publishing DTD v0 20100105//EN" "tax-treatment-NSO.dtd">
<tp:taxon-treatment xmlns:tp="http://www.plazi.org/taxpub"><tp:treatment-meta><kwd-group><label>Taxon classification</label><kwd><named-content content-type="kingdom">Animalia</named-content></kwd><kwd><named-content content-type="order">Araneae</named-content></kwd><kwd><named-content content-type="family">Liphistiidae</named-content></kwd></kwd-group><mixed-citation publication-type="journal"><person-group><name><surname>Xu</surname><given-names>Xin</given-names></name><name><surname>Liu</surname><given-names>Fengxiang</given-names></name><name><surname>Chen</surname><given-names>Jian</given-names></name><name><surname>Ono</surname><given-names>Hirotsugu</given-names></name><name><surname>Li</surname><given-names>Daiqin</given-names></name><name><surname>Kuntner</surname><given-names>Matjaž</given-names></name></person-group><article-title>A genus-level taxonomic review of primitively segmented spiders (<tp:taxon-name><tp:taxon-name-part taxon-name-part-type="suborder">Mesothelae</tp:taxon-name-part></tp:taxon-name>, <tp:taxon-name><tp:taxon-name-part taxon-name-part-type="family">Liphistiidae</tp:taxon-name-part></tp:taxon-name>)</article-title><source>Zookeys</source><day>21</day><month>3</month><year>2015</year><volume>2015</volume><issue>488</issue><fpage>121</fpage><lpage>151</lpage><pub-id pub-id-type="doi">10.3897/zookeys.488.8726</pub-id></mixed-citation></tp:treatment-meta><tp:nomenclature><label>Genus</label><tp:taxon-name>
                        <tp:taxon-name-part taxon-name-part-type="genus">Sinothela</tp:taxon-name-part>
                    </tp:taxon-name><tp:taxon-authority>Haupt, 2003</tp:taxon-authority><xref ref-type="fig" rid="F9">Figures 35–39</xref><!--PageBreak--><!--PageBreak--><tp:nomenclature-citation-list><tp:nomenclature-citation><tp:taxon-name><tp:taxon-name-part taxon-name-part-type="genus">Sinothela</tp:taxon-name-part></tp:taxon-name><comment> Haupt, 2003a, type species <italic><tp:taxon-name><tp:taxon-name-part taxon-name-part-type="genus">Heptathela</tp:taxon-name-part> <tp:taxon-name-part taxon-name-part-type="species">sinensis</tp:taxon-name-part></tp:taxon-name></italic> Bishop &amp; Crosby, 1932; synonymized with <italic><tp:taxon-name><tp:taxon-name-part taxon-name-part-type="genus">Songthela</tp:taxon-name-part></tp:taxon-name></italic> by Platnick, 2011; synonymized with <italic><tp:taxon-name><tp:taxon-name-part taxon-name-part-type="genus">Heptathela</tp:taxon-name-part></tp:taxon-name></italic> by Schwendinger &amp; Ono, 2011, P. 601. Herein removed from synonymy of <italic><tp:taxon-name><tp:taxon-name-part taxon-name-part-type="genus">Heptathela</tp:taxon-name-part></tp:taxon-name></italic>.</comment></tp:nomenclature-citation></tp:nomenclature-citation-list></tp:nomenclature><tp:treatment-sec sec-type="Diagnosis"><title>Diagnosis.</title><p><italic><tp:taxon-name><tp:taxon-name-part taxon-name-part-type="genus">Sinothela</tp:taxon-name-part></tp:taxon-name></italic> males differ from all other <tp:taxon-name><tp:taxon-name-part taxon-name-part-type="subfamily">Heptathelinae</tp:taxon-name-part></tp:taxon-name> genera by the conductor with a smooth surface, its proximal portion being fairly wide, and its distal portion with more than one apical spine (Figures <xref ref-type="fig" rid="F9">35–36</xref>), and by the contrategulum with large serrations (Figure <xref ref-type="fig" rid="F9">35</xref>). <italic><tp:taxon-name><tp:taxon-name-part taxon-name-part-type="genus">Sinothela</tp:taxon-name-part></tp:taxon-name></italic> females differ from all other <tp:taxon-name><tp:taxon-name-part taxon-name-part-type="subfamily">Heptathelinae</tp:taxon-name-part></tp:taxon-name> genera by two paired receptacular clusters with the median pair close to each other situated at the basal bursa copulatrix with tubular stem, lateral ones situated on dorsal side (Figure <xref ref-type="fig" rid="F9">39</xref>).</p></tp:treatment-sec><tp:treatment-sec sec-type="Description"><title>Description.</title><p>Total length (excluding chelicerae) = 13–28 mm (N = 71); male palpal conductor smooth, proximally fairly wide, distally with more than one spine tip (Figures <xref ref-type="fig" rid="F9">35–36</xref>); contrategulum with a serrated edge (Figure <xref ref-type="fig" rid="F9">35</xref>); tegulum with three apophyses (Figures <xref ref-type="fig" rid="F9">35–37</xref>); spinose paracymbium relatively short (Figures <xref ref-type="fig" rid="F9">35–37</xref>); female genitalia with two paired receptacular clusters, median pair close to each other situated at the basal bursa copulatrix with tubular stem, lateral ones situated more dorsally (Figure <xref ref-type="fig" rid="F9">39</xref>).</p></tp:treatment-sec><tp:treatment-sec sec-type="Species composition"><title>Species composition.</title><p><italic><tp:taxon-name><tp:taxon-name-part taxon-name-part-type="genus">Sinothela</tp:taxon-name-part> <tp:taxon-name-part taxon-name-part-type="species">heyangensis</tp:taxon-name-part></tp:taxon-name></italic> (Zhu &amp; Wang, 1984), comb. n. (8♂25♀; male previously unknown), <italic><tp:taxon-name><tp:taxon-name-part taxon-name-part-type="genus">Sinothela</tp:taxon-name-part> <tp:taxon-name-part taxon-name-part-type="species">luotianensis</tp:taxon-name-part></tp:taxon-name></italic> (<xref ref-type="bibr" rid="B83">Yin et al., 2002</xref>), comb. n. (3♀), <italic><tp:taxon-name><tp:taxon-name-part taxon-name-part-type="genus">Sinothela</tp:taxon-name-part> <tp:taxon-name-part taxon-name-part-type="species">schensiensis</tp:taxon-name-part></tp:taxon-name></italic> (Schenkel, 1953), comb. n., <italic><tp:taxon-name><tp:taxon-name-part taxon-name-part-type="genus">Sinothela</tp:taxon-name-part> <tp:taxon-name-part taxon-name-part-type="species">sinensis</tp:taxon-name-part></tp:taxon-name></italic> (Bishop &amp; Crosby, 1932), comb. n. (2♂9♀).</p></tp:treatment-sec><tp:treatment-sec sec-type="Distribution"><title>Distribution.</title><p>China north of Yangzi River (Hebei, Henan, Hubei, Shandong, Shaanxi, and Shanxi).</p><!--PageBreak--></tp:treatment-sec><tp:treatment-sec><!--Section generated to contain objects referenced in tp:taxon-treatment.--><fig id="F9" position="float" orientation="portrait"><label>Figures 35–39.</label><caption><p>Male (XUX-2012–045) and female (XUX-2012–035) genital anatomy of <italic><tp:taxon-name><tp:taxon-name-part taxon-name-part-type="genus">Sinothela</tp:taxon-name-part> <tp:taxon-name-part taxon-name-part-type="species">sinensis</tp:taxon-name-part></tp:taxon-name></italic> (Bishop &amp; Crosby, 1932), comb. n. <bold>35</bold> palp prolateral view <bold>36</bold> palp ventral view <bold>37</bold> palp retrolateral view <bold>38</bold> vulva ventral view <bold>39</bold> vulva dorsal view. Scales 0.5 mm.</p></caption><graphic xmlns:xlink="http://www.w3.org/1999/xlink" xlink:href="zookeys-488-121-g009.jpg" position="float" orientation="portrait" xlink:type="simple" id="oo_40346.jpg"/></fig></tp:treatment-sec><ref-list><ref id="B83"><mixed-citation xmlns:xlink="http://www.w3.org/1999/xlink" xlink:type="simple"><person-group><name name-style="western"><surname>Yin</surname><given-names>CM</given-names></name><name name-style="western"><surname>Tang</surname><given-names>G</given-names></name><name name-style="western"><surname>Zhao</surname><given-names>JZ</given-names></name><name name-style="western"><surname>Chen</surname><given-names>J</given-names></name></person-group> (<year>2002</year>) <article-title>Two new species of the genus <italic><tp:taxon-name><tp:taxon-name-part taxon-name-part-type="genus">Heptathela</tp:taxon-name-part></tp:taxon-name></italic> from China (<tp:taxon-name><tp:taxon-name-part taxon-name-part-type="order">Araneae</tp:taxon-name-part></tp:taxon-name>: <tp:taxon-name><tp:taxon-name-part taxon-name-part-type="family">Liphistiidae</tp:taxon-name-part></tp:taxon-name>).</article-title><source>Acta Arachnologica Sinica</source><volume>11</volume>: <fpage>18</fpage>–<lpage>21</lpage>.</mixed-citation></ref></ref-list></tp:taxon-treatment>
