# Supplementary material for: A genus-level taxonomic review of primitively segmented spiders (Mesothelae, Liphistiidae)
Source: Zookeys. 2015 Mar 21;(488):121–51. doi: 10.3897/zookeys.488.8726 (PMC4389128; doi:10.3897/zookeys.488.8726)
Supplement: XML Treatment for Songthela [file zookeys.488.8726-treatment13.xml]

<!DOCTYPE tp:taxon-treatment
  PUBLIC "-//TaxonX//DTD Taxonomic Treatment Publishing DTD v0 20100105//EN" "tax-treatment-NSO.dtd">
<tp:taxon-treatment xmlns:tp="http://www.plazi.org/taxpub"><tp:treatment-meta><kwd-group><label>Taxon classification</label><kwd><named-content content-type="kingdom">Animalia</named-content></kwd><kwd><named-content content-type="order">Araneae</named-content></kwd><kwd><named-content content-type="family">Liphistiidae</named-content></kwd></kwd-group><mixed-citation publication-type="journal"><person-group><name><surname>Xu</surname><given-names>Xin</given-names></name><name><surname>Liu</surname><given-names>Fengxiang</given-names></name><name><surname>Chen</surname><given-names>Jian</given-names></name><name><surname>Ono</surname><given-names>Hirotsugu</given-names></name><name><surname>Li</surname><given-names>Daiqin</given-names></name><name><surname>Kuntner</surname><given-names>Matjaž</given-names></name></person-group><article-title>A genus-level taxonomic review of primitively segmented spiders (<tp:taxon-name><tp:taxon-name-part taxon-name-part-type="suborder">Mesothelae</tp:taxon-name-part></tp:taxon-name>, <tp:taxon-name><tp:taxon-name-part taxon-name-part-type="family">Liphistiidae</tp:taxon-name-part></tp:taxon-name>)</article-title><source>Zookeys</source><day>21</day><month>3</month><year>2015</year><volume>2015</volume><issue>488</issue><fpage>121</fpage><lpage>151</lpage><pub-id pub-id-type="doi">10.3897/zookeys.488.8726</pub-id></mixed-citation></tp:treatment-meta><tp:nomenclature><label>Genus</label><tp:taxon-name>
                        <tp:taxon-name-part taxon-name-part-type="genus">Songthela</tp:taxon-name-part>
                    </tp:taxon-name><tp:taxon-authority>Ono, 2000</tp:taxon-authority><xref ref-type="fig" rid="F10">Figures 40–44</xref><xref ref-type="fig" rid="F11">, 45–48</xref><tp:nomenclature-citation-list><tp:nomenclature-citation><tp:taxon-name><tp:taxon-name-part taxon-name-part-type="genus">Songthela</tp:taxon-name-part></tp:taxon-name><comment> Ono, 2000, type species <italic><tp:taxon-name><tp:taxon-name-part taxon-name-part-type="genus">Heptathela</tp:taxon-name-part> <tp:taxon-name-part taxon-name-part-type="species">hangzhouensis</tp:taxon-name-part></tp:taxon-name></italic> Chen, Zhang &amp; Zhu, 1981; synonymized with <italic><tp:taxon-name><tp:taxon-name-part taxon-name-part-type="genus">Sinothela</tp:taxon-name-part></tp:taxon-name></italic> by Haupt, 2003a, P. 71; synonymized with <italic><tp:taxon-name><tp:taxon-name-part taxon-name-part-type="genus">Heptathela</tp:taxon-name-part></tp:taxon-name></italic> by Schwendinger &amp; Ono, 2011, P. 601. Herein removed from synonymy of <italic><tp:taxon-name><tp:taxon-name-part taxon-name-part-type="genus">Heptathela</tp:taxon-name-part></tp:taxon-name></italic>.</comment></tp:nomenclature-citation></tp:nomenclature-citation-list></tp:nomenclature><tp:treatment-sec sec-type="Type species"><title>Type species.</title><p><italic><tp:taxon-name><tp:taxon-name-part taxon-name-part-type="genus">Heptathela</tp:taxon-name-part> <tp:taxon-name-part taxon-name-part-type="species">hangzhouensis</tp:taxon-name-part></tp:taxon-name></italic> Chen, Zhang &amp; Zhu, 1981.</p><!--PageBreak--></tp:treatment-sec><tp:treatment-sec sec-type="Diagnosis"><title>Diagnosis.</title><p><italic><tp:taxon-name><tp:taxon-name-part taxon-name-part-type="genus">Songthela</tp:taxon-name-part></tp:taxon-name></italic> males differ from all other heptatheline genera by the conductor with a smooth surface and with the proximal portion relatively narrow, the distal portion with more than one apical spine (Figures <xref ref-type="fig" rid="F10">40–41</xref>, <xref ref-type="fig" rid="F11">45–46</xref>), and by the embolus with a flat opening (Figures <xref ref-type="fig" rid="F10">40–41</xref>, <xref ref-type="fig" rid="F11">45–46</xref>). <italic><tp:taxon-name><tp:taxon-name-part taxon-name-part-type="genus">Songthela</tp:taxon-name-part></tp:taxon-name></italic> females differ from all other heptatheline genera by two paired receptacular clusters, all four of similar size or median ones larger than laterals, median pair with tubular stems situated at the anterior margin of bursa copulatrix, lateral ones situated more dorsally (Figures <xref ref-type="fig" rid="F10">43–44</xref>, <xref ref-type="fig" rid="F11">47</xref>).</p></tp:treatment-sec><tp:treatment-sec sec-type="Description"><title>Description.</title><p>Total length (excluding chelicerae) = 8–21 mm (N = 304); male palpal conductor with one or two distal spines: the long one nearly reaching the embolus edge, the shorter one positioned at the middle part of conductor (Figures <xref ref-type="fig" rid="F10">40–41</xref>, <xref ref-type="fig" rid="F11">45–46</xref>); embolus with a wide, flat opening (Figures <xref ref-type="fig" rid="F10">40</xref>, <xref ref-type="fig" rid="F11">45–46</xref>); tegulum with serrated margin (Figures <xref ref-type="fig" rid="F10">41–42</xref>, <xref ref-type="fig" rid="F11">46</xref>); spinose paracymbium relatively short (Figures <xref ref-type="fig" rid="F10">40–41</xref>, <xref ref-type="fig" rid="F11">45</xref>); female genitalia as diagnosed (Figures <xref ref-type="fig" rid="F10">43–44</xref>, <xref ref-type="fig" rid="F11">47</xref>).</p></tp:treatment-sec><tp:treatment-sec sec-type="Species composition"><title>Species composition.</title><p><italic><tp:taxon-name><tp:taxon-name-part taxon-name-part-type="genus">Songthela</tp:taxon-name-part> <tp:taxon-name-part taxon-name-part-type="species">bristowei</tp:taxon-name-part></tp:taxon-name></italic> (Gertsch, 1967), comb. n. (2♂10♀), <italic><tp:taxon-name><tp:taxon-name-part taxon-name-part-type="genus">Songthela</tp:taxon-name-part> <tp:taxon-name-part taxon-name-part-type="species">ciliensis</tp:taxon-name-part></tp:taxon-name></italic> (Yin, Tang &amp; Xu, 2003), comb. n., <italic><tp:taxon-name><tp:taxon-name-part taxon-name-part-type="genus">Songthela</tp:taxon-name-part> <tp:taxon-name-part taxon-name-part-type="species">goulouensis</tp:taxon-name-part></tp:taxon-name></italic> (Yin, 2001), comb. n. (8♂41♀; male previously unknown), <italic><tp:taxon-name><tp:taxon-name-part taxon-name-part-type="genus">Songthela</tp:taxon-name-part> <tp:taxon-name-part taxon-name-part-type="species">hangzhouensis</tp:taxon-name-part></tp:taxon-name></italic> (Chen, Zhang &amp; Zhu, 1981), comb. n. (4♂10♀), <italic><tp:taxon-name><tp:taxon-name-part taxon-name-part-type="genus">Songthela</tp:taxon-name-part> <tp:taxon-name-part taxon-name-part-type="species">jianganensis</tp:taxon-name-part></tp:taxon-name></italic> (<xref ref-type="bibr" rid="B6">Chen et al., 1988</xref>), comb. n. (11♀), <italic><tp:taxon-name><tp:taxon-name-part taxon-name-part-type="genus">Songthela</tp:taxon-name-part> <tp:taxon-name-part taxon-name-part-type="species">mangshan</tp:taxon-name-part></tp:taxon-name></italic> (Bao, Yin &amp; Xu, 2003), comb. n., <italic><tp:taxon-name><tp:taxon-name-part taxon-name-part-type="genus">Songthela</tp:taxon-name-part> <tp:taxon-name-part taxon-name-part-type="species">sapana</tp:taxon-name-part></tp:taxon-name></italic> (Ono, 2010), comb. n. (4♀), <italic><tp:taxon-name><tp:taxon-name-part taxon-name-part-type="genus">Songthela</tp:taxon-name-part> <tp:taxon-name-part taxon-name-part-type="species">shei</tp:taxon-name-part></tp:taxon-name></italic> (Xu &amp; Yin, 2001), comb. n. (3♂4♀; male previously unknown), <italic><tp:taxon-name><tp:taxon-name-part taxon-name-part-type="genus">Songthela</tp:taxon-name-part> <tp:taxon-name-part taxon-name-part-type="species">wosanensis</tp:taxon-name-part></tp:taxon-name></italic> (Wang &amp; Jiao, 1995), comb. n. (2♂7♀; male previously unknown), <italic><tp:taxon-name><tp:taxon-name-part taxon-name-part-type="genus">Songthela</tp:taxon-name-part> <tp:taxon-name-part taxon-name-part-type="species">xianningensis</tp:taxon-name-part></tp:taxon-name></italic> (<xref ref-type="bibr" rid="B83">Yin et al., 2002</xref>), comb. n. (1♂23♀; male previously unknown), <italic><tp:taxon-name><tp:taxon-name-part taxon-name-part-type="genus">Songthela</tp:taxon-name-part> <tp:taxon-name-part taxon-name-part-type="species">yunnanensis</tp:taxon-name-part></tp:taxon-name></italic> (Song &amp; Haupt, 1984), comb. n.</p></tp:treatment-sec><tp:treatment-sec sec-type="Distribution"><title>Distribution.</title><p>China (Chongqing, Guizhou, Hubei, Hunan, Jiangxi, Sichuan, Zhejiang, and Yunnan) and northern Vietnam.</p></tp:treatment-sec><tp:treatment-sec><!--Section generated to contain objects referenced in tp:taxon-treatment.--><fig id="F10" position="float" orientation="portrait"><label>Figures 40–44.</label><caption><p>Male (XUX-2013–175) and female (XUX-2013–170) genital anatomy of <italic><tp:taxon-name><tp:taxon-name-part taxon-name-part-type="genus">Songthela</tp:taxon-name-part> <tp:taxon-name-part taxon-name-part-type="species">hangzhouensis</tp:taxon-name-part></tp:taxon-name></italic> (Chen, Zhang &amp; Zhu, 1981), comb. n. <bold>40</bold> palp prolateral view <bold>41</bold> palp ventral view <bold>42</bold> palp retrolateral view <bold>43</bold> vulva ventral view <bold>44</bold> vulva dorsal view. Scales 0.5 mm.</p></caption><graphic xmlns:xlink="http://www.w3.org/1999/xlink" xlink:href="zookeys-488-121-g010.jpg" position="float" orientation="portrait" xlink:type="simple" id="oo_40347.jpg"/></fig><fig id="F11" position="float" orientation="portrait"><label>Figures 45–48.</label><caption><p>Male (XUX-2011–078) and female (XUX-2011–043) genital anatomy of <italic><tp:taxon-name><tp:taxon-name-part taxon-name-part-type="genus">Songthela</tp:taxon-name-part> <tp:taxon-name-part taxon-name-part-type="species">goulouensis</tp:taxon-name-part></tp:taxon-name></italic> (Yin, 2001), comb. n. <bold>45</bold> palp prolateral view <bold>46</bold> palp retrolateral view <bold>47</bold> vulva ventral view <bold>48</bold> vulva dorsal view. Scales 0.5 mm.</p></caption><graphic xmlns:xlink="http://www.w3.org/1999/xlink" xlink:href="zookeys-488-121-g011.jpg" position="float" orientation="portrait" xlink:type="simple" id="oo_40348.jpg"/></fig></tp:treatment-sec><ref-list><ref id="B6"><mixed-citation xmlns:xlink="http://www.w3.org/1999/xlink" xlink:type="simple"><person-group><name name-style="western"><surname>Chen</surname><given-names>XE</given-names></name><name name-style="western"><surname>Gao</surname><given-names>JC</given-names></name><name name-style="western"><surname>Zhu</surname><given-names>CD</given-names></name><name name-style="western"><surname>Luo</surname><given-names>ZM</given-names></name></person-group> (<year>1988</year>) <article-title>A new species of the genus <italic><tp:taxon-name><tp:taxon-name-part taxon-name-part-type="genus">Heptathela</tp:taxon-name-part></tp:taxon-name></italic> from China (<tp:taxon-name><tp:taxon-name-part taxon-name-part-type="order">Araneae</tp:taxon-name-part></tp:taxon-name>: <tp:taxon-name><tp:taxon-name-part taxon-name-part-type="family">Heptathelidae</tp:taxon-name-part></tp:taxon-name>).</article-title><source>Sichuan Journal of Agricultural Science</source><volume>1988</volume>: <fpage>78</fpage>–<lpage>81</lpage>.</mixed-citation></ref><ref id="B83"><mixed-citation xmlns:xlink="http://www.w3.org/1999/xlink" xlink:type="simple"><person-group><name name-style="western"><surname>Yin</surname><given-names>CM</given-names></name><name name-style="western"><surname>Tang</surname><given-names>G</given-names></name><name name-style="western"><surname>Zhao</surname><given-names>JZ</given-names></name><name name-style="western"><surname>Chen</surname><given-names>J</given-names></name></person-group> (<year>2002</year>) <article-title>Two new species of the genus <italic><tp:taxon-name><tp:taxon-name-part taxon-name-part-type="genus">Heptathela</tp:taxon-name-part></tp:taxon-name></italic> from China (<tp:taxon-name><tp:taxon-name-part taxon-name-part-type="order">Araneae</tp:taxon-name-part></tp:taxon-name>: <tp:taxon-name><tp:taxon-name-part taxon-name-part-type="family">Liphistiidae</tp:taxon-name-part></tp:taxon-name>).</article-title><source>Acta Arachnologica Sinica</source><volume>11</volume>: <fpage>18</fpage>–<lpage>21</lpage>.</mixed-citation></ref></ref-list></tp:taxon-treatment>
