# Supplementary material for: A genus-level taxonomic review of primitively segmented spiders (Mesothelae, Liphistiidae)
Source: Zookeys. 2015 Mar 21;(488):121–51. doi: 10.3897/zookeys.488.8726 (PMC4389128; doi:10.3897/zookeys.488.8726)
Supplement: XML Treatment for Vinathela [file zookeys.488.8726-treatment14.xml]

<!DOCTYPE tp:taxon-treatment
  PUBLIC "-//TaxonX//DTD Taxonomic Treatment Publishing DTD v0 20100105//EN" "tax-treatment-NSO.dtd">
<tp:taxon-treatment xmlns:tp="http://www.plazi.org/taxpub"><tp:treatment-meta><kwd-group><label>Taxon classification</label><kwd><named-content content-type="kingdom">Animalia</named-content></kwd><kwd><named-content content-type="order">Araneae</named-content></kwd><kwd><named-content content-type="family">Liphistiidae</named-content></kwd></kwd-group><mixed-citation publication-type="journal"><person-group><name><surname>Xu</surname><given-names>Xin</given-names></name><name><surname>Liu</surname><given-names>Fengxiang</given-names></name><name><surname>Chen</surname><given-names>Jian</given-names></name><name><surname>Ono</surname><given-names>Hirotsugu</given-names></name><name><surname>Li</surname><given-names>Daiqin</given-names></name><name><surname>Kuntner</surname><given-names>Matjaž</given-names></name></person-group><article-title>A genus-level taxonomic review of primitively segmented spiders (<tp:taxon-name><tp:taxon-name-part taxon-name-part-type="suborder">Mesothelae</tp:taxon-name-part></tp:taxon-name>, <tp:taxon-name><tp:taxon-name-part taxon-name-part-type="family">Liphistiidae</tp:taxon-name-part></tp:taxon-name>)</article-title><source>Zookeys</source><day>21</day><month>3</month><year>2015</year><volume>2015</volume><issue>488</issue><fpage>121</fpage><lpage>151</lpage><pub-id pub-id-type="doi">10.3897/zookeys.488.8726</pub-id></mixed-citation></tp:treatment-meta><tp:nomenclature><label>Genus</label><tp:taxon-name>
                        <tp:taxon-name-part taxon-name-part-type="genus">Vinathela</tp:taxon-name-part>
                    </tp:taxon-name><tp:taxon-authority>Ono, 2000</tp:taxon-authority><xref ref-type="fig" rid="F12">Figures 49–55</xref><!--PageBreak--><!--PageBreak--><tp:nomenclature-citation-list><tp:nomenclature-citation><tp:taxon-name><tp:taxon-name-part taxon-name-part-type="genus">Vinathela</tp:taxon-name-part></tp:taxon-name><comment> Ono, 2000, type species <italic><tp:taxon-name><tp:taxon-name-part taxon-name-part-type="genus">Heptathela</tp:taxon-name-part> <tp:taxon-name-part taxon-name-part-type="species">cucphuongensis</tp:taxon-name-part></tp:taxon-name></italic> Ono, 1999; synonymized with <italic><tp:taxon-name><tp:taxon-name-part taxon-name-part-type="genus">Heptathela</tp:taxon-name-part></tp:taxon-name></italic> by Haupt, 2003a: P. 91. Herein removed from synonymy of <italic><tp:taxon-name><tp:taxon-name-part taxon-name-part-type="genus">Heptathela</tp:taxon-name-part></tp:taxon-name></italic>.</comment></tp:nomenclature-citation><tp:nomenclature-citation><tp:taxon-name><tp:taxon-name-part taxon-name-part-type="genus">Abcathela</tp:taxon-name-part></tp:taxon-name><comment> Ono, 2000, type species <italic><tp:taxon-name><tp:taxon-name-part taxon-name-part-type="genus">Heptathela</tp:taxon-name-part> <tp:taxon-name-part taxon-name-part-type="species">abca</tp:taxon-name-part></tp:taxon-name></italic> Ono, 1999, P. 149; placed in the synonymy of <italic><tp:taxon-name><tp:taxon-name-part taxon-name-part-type="genus">Heptathela</tp:taxon-name-part></tp:taxon-name></italic> by Haupt, 2003a, P. 71, 79; <bold>syn. n.</bold></comment></tp:nomenclature-citation><tp:nomenclature-citation><tp:taxon-name><tp:taxon-name-part taxon-name-part-type="genus">Nanthela</tp:taxon-name-part></tp:taxon-name><comment> Haupt, 2003a, type species <italic><tp:taxon-name><tp:taxon-name-part taxon-name-part-type="genus">Liphistius</tp:taxon-name-part> <tp:taxon-name-part taxon-name-part-type="species">tonkinensis</tp:taxon-name-part></tp:taxon-name></italic> Bristowe in Bristowe and Millot 1933; placed in the synonymy of <italic><tp:taxon-name><tp:taxon-name-part taxon-name-part-type="genus">Heptathela</tp:taxon-name-part></tp:taxon-name></italic> by <xref ref-type="bibr" rid="B61">Schwendinger and Ono 2011</xref>, P. 601; <bold>syn. n.</bold></comment></tp:nomenclature-citation></tp:nomenclature-citation-list></tp:nomenclature><tp:treatment-sec sec-type="Diagnosis"><title>Diagnosis.</title><p>Males of <italic><tp:taxon-name><tp:taxon-name-part taxon-name-part-type="genus">Vinathela</tp:taxon-name-part></tp:taxon-name></italic> differ from all other <tp:taxon-name><tp:taxon-name-part taxon-name-part-type="subfamily">Heptathelinae</tp:taxon-name-part></tp:taxon-name> genera by a wide proximal portion of the conductor, its distal portion being bent (Figure <xref ref-type="fig" rid="F12">50</xref>), and embolus with two peaks (Figures <xref ref-type="fig" rid="F12">49–50</xref>); females of <italic><tp:taxon-name><tp:taxon-name-part taxon-name-part-type="genus">Vinathela</tp:taxon-name-part></tp:taxon-name></italic> can be distinguished from all other <tp:taxon-name><tp:taxon-name-part taxon-name-part-type="subfamily">Heptathelinae</tp:taxon-name-part></tp:taxon-name> by three or four receptacular clusters situated at the anterior margin of bursa copulatrix, three of the same size or median pair small and lateral pair large (Figures <xref ref-type="fig" rid="F12">52–55</xref>).</p><fig id="F12" position="float" orientation="portrait"><label>Figures 49–55.</label><caption><p>Male (XUX-2013–007) and female genital anatomy of <italic><tp:taxon-name><tp:taxon-name-part taxon-name-part-type="genus">Vinathela</tp:taxon-name-part> <tp:taxon-name-part taxon-name-part-type="species">cucphuongensis</tp:taxon-name-part></tp:taxon-name></italic> (Ono, 1999), comb. n. (52–53: XUX-2013–006) and <italic><tp:taxon-name><tp:taxon-name-part taxon-name-part-type="genus">Vinathela</tp:taxon-name-part> <tp:taxon-name-part taxon-name-part-type="species">abca</tp:taxon-name-part></tp:taxon-name></italic> (Ono, 1999), comb. n. (<bold>54:</bold> XUX-2013–049; <bold>55:</bold> XUX-2013–048) <bold>49</bold> palp prolateral view <bold>50</bold> palp ventral view <bold>51</bold> palp retrolateral view <bold>52</bold> vulva ventral view <bold>53–55</bold> vulva dorsal view. Scales 0.5 mm.</p></caption><graphic xmlns:xlink="http://www.w3.org/1999/xlink" xlink:href="zookeys-488-121-g012.jpg" position="float" orientation="portrait" xlink:type="simple" id="oo_40349.jpg"/></fig><!--PageBreak--></tp:treatment-sec><tp:treatment-sec sec-type="Description"><title>Description.</title><p>Total length (excluding chelicerae) = 9–22 mm (N = 71); male palp with long conductor, proximal portion wide, distal portion bent (Figure <xref ref-type="fig" rid="F12">50</xref>); tegulum thick (Figures <xref ref-type="fig" rid="F12">50–51</xref>); spinose paracymbium short (Figures <xref ref-type="fig" rid="F12">49–51</xref>); female genitalia as diagnosed (Figures <xref ref-type="fig" rid="F12">52–55</xref>).</p></tp:treatment-sec><tp:treatment-sec sec-type="Species composition"><title>Species composition.</title><p><italic><tp:taxon-name><tp:taxon-name-part taxon-name-part-type="genus">Vinathela</tp:taxon-name-part> <tp:taxon-name-part taxon-name-part-type="species">abca</tp:taxon-name-part></tp:taxon-name></italic> (Ono, 1999), comb. n. (1♂7♀; male previously unknown), <italic><tp:taxon-name><tp:taxon-name-part taxon-name-part-type="genus">Vinathela</tp:taxon-name-part> <tp:taxon-name-part taxon-name-part-type="species">cucphuongensis</tp:taxon-name-part></tp:taxon-name></italic> (Ono, 1999), comb. n. (2♂7♀; male previously unknown), <italic><tp:taxon-name><tp:taxon-name-part taxon-name-part-type="genus">Vinathela</tp:taxon-name-part> <tp:taxon-name-part taxon-name-part-type="species">hongkong</tp:taxon-name-part></tp:taxon-name></italic> (Song &amp; Wu, 1997), comb. n. (3♂19♀; female previously unknown), <italic><tp:taxon-name><tp:taxon-name-part taxon-name-part-type="genus">Vinathela</tp:taxon-name-part> <tp:taxon-name-part taxon-name-part-type="species">hunanensis</tp:taxon-name-part></tp:taxon-name></italic> (Song &amp; Haupt, 1984), comb. n., <italic><tp:taxon-name><tp:taxon-name-part taxon-name-part-type="genus">Vinathela</tp:taxon-name-part> <tp:taxon-name-part taxon-name-part-type="species">tomokunii</tp:taxon-name-part></tp:taxon-name></italic> (Ono, 1997), comb. n. (6♀), <italic><tp:taxon-name><tp:taxon-name-part taxon-name-part-type="genus">Vinathela</tp:taxon-name-part> <tp:taxon-name-part taxon-name-part-type="species">tonkinensis</tp:taxon-name-part></tp:taxon-name></italic> (Bristowe, 1933), comb. n. (1♂4♀; female previously unknown).</p></tp:treatment-sec><tp:treatment-sec sec-type="Distribution"><title>Distribution.</title><p>China (Hong Kong, Hunan and Jiangxi) and Vietnam.</p><!--PageBreak--></tp:treatment-sec><tp:treatment-sec sec-type="Remarks"><title>Remarks.</title><p><italic><tp:taxon-name><tp:taxon-name-part taxon-name-part-type="genus">Vinathela</tp:taxon-name-part></tp:taxon-name></italic> Ono, 2000 has priority over <italic><tp:taxon-name><tp:taxon-name-part taxon-name-part-type="genus">Nanthela</tp:taxon-name-part></tp:taxon-name></italic> Haupt, 2003a. We chose <italic><tp:taxon-name><tp:taxon-name-part taxon-name-part-type="genus">Vinathela</tp:taxon-name-part></tp:taxon-name></italic> Ono, 2000 over <italic><tp:taxon-name><tp:taxon-name-part taxon-name-part-type="genus">Abcathela</tp:taxon-name-part></tp:taxon-name></italic> Ono, 2000 (from the same publication) since the latter also contains species from northern China.</p><!--PageBreak--></tp:treatment-sec><ref-list><ref id="B61"><mixed-citation xmlns:xlink="http://www.w3.org/1999/xlink" xlink:type="simple"><person-group><name name-style="western"><surname>Schwendinger</surname><given-names>PJ</given-names></name><name name-style="western"><surname>Ono</surname><given-names>H</given-names></name></person-group> (<year>2011</year>) <article-title>On two <italic><tp:taxon-name><tp:taxon-name-part taxon-name-part-type="genus">Heptathela</tp:taxon-name-part></tp:taxon-name></italic> species from southern Vietnam, with a discussion of copulatory organs and systematics of the <tp:taxon-name><tp:taxon-name-part taxon-name-part-type="family">Liphistiidae</tp:taxon-name-part></tp:taxon-name> (<tp:taxon-name><tp:taxon-name-part taxon-name-part-type="order">Araneae</tp:taxon-name-part></tp:taxon-name>: <tp:taxon-name><tp:taxon-name-part taxon-name-part-type="suborder">Mesothelae</tp:taxon-name-part></tp:taxon-name>).</article-title><source>Revue suisse de Zoologie</source><volume>118</volume>: <fpage>599</fpage>–<lpage>637</lpage>.</mixed-citation></ref></ref-list></tp:taxon-treatment>
